# Supplementary material for: Temporal Interactome Mapping of Human Tau in Drosophila Reveals Progressive Mitochondrial Engagement and Porin/VDAC1-Dependent Modulation of Toxicity
Source: Int J Mol Sci. 2025 Oct 7;26(19):9741. doi: 10.3390/ijms26199741 (PMC12524354; doi:10.3390/ijms26199741)
Supplement: Supplementary file 1 [file ijms-26-09741-s001.zip]

Archive with 2 entries (2 files):
- Supplemental Information.pdf
- Table S4.xlsx
