# Supplementary material for: Temporal Interactome Mapping of Human Tau in Drosophila Reveals Progressive Mitochondrial Engagement and Porin/VDAC1-Dependent Modulation of Toxicity
Source: Int J Mol Sci. 2025 Oct 7;26(19):9741. doi: 10.3390/ijms26199741 (PMC12524354; doi:10.3390/ijms26199741)
Supplement: Supplementary file 1 [file ijms-26-09741-s001.zip › Table S4.xlsx]

## Sheet: Log2 LFQ MaxQuant Values
4d_1_1	4d_1_2	4d_2_1	4d_2_2	4d_3_1	4d_3_2	8d_4_1	8d_4_2	8d_5_1	8d_5_2	8d_6_1	8d_6_2	12d_10_1	12d_10_2	12d_11_1	12d_9_1	12d_9_2	C: GOBP name	C: GOMF name	C: GOCC name	C: GOBP slim name	C: GOCC slim name	C: KEGG name	C: Pfam	C: GSEA	C: Keywords	C: Corum	N: Peptides	N: Razor + unique peptides	N: Unique peptides	N: Sequence coverage [%]	N: Unique + razor sequence coverage [%]	N: Unique sequence coverage [%]	N: Mol. weight [kDa]	N: Q-value	N: Score	N: Intensity	N: iBAQ peptides	N: MS/MS count	T: Protein IDs	T: Majority protein IDs	T: Protein names	T: Gene names	T: Flybase
NaN	NaN	NaN	NaN	NaN	NaN	NaN	NaN	NaN	NaN	NaN	NaN	15.4196	15.2223	14.8334	14.9399	14.7996									Completeproteome;Referenceproteome		2	2	2	8.4	8.4	8.4	30.48	0	5.6666	3792100	12	7	A0A021WW64	A0A021WW64		FBgn0058460	FBgn0039944
NaN	NaN	NaN	NaN	NaN	14.6978	NaN	NaN	NaN	NaN	14.7783	NaN	NaN	NaN	14.5645	NaN	NaN	establishment of localization;lipid transport;organic substance transport;transport			establishment of localization;lipid transport;transport			Oxysterol_BP;PH		Completeproteome;Lipidtransport;Proteomicsidentification;Referenceproteome;Transport		2	2	2	2.8	2.8	2.8	108.33	0	6.2034	3023200	44	11	A0A0B4JCZ0	A0A0B4JCZ0	Oxysterol-binding protein	Orp8
NaN	NaN	NaN	NaN	NaN	NaN	NaN	NaN	NaN	NaN	NaN	NaN	NaN	NaN	NaN	NaN	NaN							TACC		Completeproteome;Proteomicsidentification;Referenceproteome		3	3	3	2.8	2.8	2.8	147.15	0.00068587	3.9697	2262500	64	1	A0A0B4JD97	A0A0B4JD97		tacc
NaN	NaN	NaN	NaN	15.3781	15.1114	15.4299	NaN	16.3152	16.3635	15.041	NaN	14.5985	14.7474	15.1521	15.6757	15.955	cellular process;ER to Golgi vesicle-mediated transport;establishment of localization;establishment of localization in cell;establishment of protein localization;Golgi vesicle transport;intracellular protein transport;intracellular transport;protein transport;transport;vesicle-mediated transport	binding;cation binding;ion binding;metal ion binding;transition metal ion binding;zinc ion binding	cell part;COPII vesicle coat;cytoplasmic part;cytoplasmic vesicle part;intracellular organelle part;intracellular part;macromolecular complex;membrane coat;membrane part;organelle part;protein complex;vesicle coat	cellular process;establishment of localization;Golgi vesicle transport;protein transport;transport;vesicle-mediated transport	cell part;macromolecular complex;protein complex		Gelsolin;Sec23_BS;Sec23_helical;Sec23_trunk;zf-Sec23_Sec24		Completeproteome;Proteintransport;Proteomicsidentification;Referenceproteome;Transport		5	5	5	10.1	10.1	10.1	87.567	0	17.564	13349000	34	11	A0A0B4K5Z8	A0A0B4K5Z8	Protein transport protein SEC23	Sec23
16.1005	15.9939	NaN	15.172	15.5707	15.6901	15.9245	15.9544	16.2301	16.2866	15.7648	15.9988	15.9133	15.7502	16.2808	16.8882	16.6325							LysM;TLD		Completeproteome;Proteomicsidentification;Referenceproteome		14	14	14	14.9	14.9	14.9	146.44	0	44.132	36635000	67	44	A0A0B4K620	A0A0B4K620	Oxidation resistance protein 1	mtd
NaN	NaN	NaN	NaN	NaN	NaN	NaN	NaN	NaN	NaN	NaN	NaN	NaN	NaN	NaN	NaN	NaN	cell communication;cellular process	active transmembrane transporter activity;antiporter activity;calcium ion transmembrane transporter activity;calcium:cation antiporter activity;calcium:sodium antiporter activity;cation transmembrane transporter activity;cation:cation antiporter activity;divalent inorganic cation transmembrane transporter activity;inorganic cation transmembrane transporter activity;ion transmembrane transporter a…	cell part;integral to membrane;intrinsic to membrane;membrane part	cell communication;cellular process	cell part		Calx-beta;Na_Ca_ex		Completeproteome;Membrane;Proteomicsidentification;Referenceproteome;Transmembrane;Transmembranehelix		2	2	2	2.9	2.9	2.9	108.95	0.00069444	4.1238	2412300	34	5	A0A0B4K6E2	A0A0B4K6E2		Calx
NaN	NaN	NaN	NaN	NaN	NaN	NaN	NaN	NaN	NaN	NaN	NaN	NaN	NaN	NaN	NaN	NaN									Completeproteome;Proteomicsidentification;Referenceproteome		1	1	1	13.2	13.2	13.2	11.848	0	7.127	13339000	2	16	A0A0B4K6E6	A0A0B4K6E6		BcDNA:RH54117
NaN	NaN	NaN	NaN	15.5132	15.6659	15.4575	15.1455	15.4412	15.5163	15.5001	15.2079	15.2767	15.1633	14.9521	15.3689	15.3998							C2	ACCAAAG,MIR-9;ATGCTGG,MIR-338;BROWN_MYELOID_CELL_DEVELOPMENT_UP;CATGTAA,MIR-496;CHARAFE_BREAST_CANCER_LUMINAL_VS_BASAL_DN;chr7q36;GABRIELY_MIR21_TARGETS;GRADE_COLON_CANCER_UP;GSE10239_KLRG1INT_VS_KLRG1HIGH_EFF_CD8_TCELL_DN;GSE10239_MEMORY_VS_KLRG1INT_EFF_CD8_TCELL_UP;GSE14350_TREG_VS_TEFF_IN_IL2RB_KO_UP;GSE2706_R848_VS_LPS_8H_STIM_DC_DN;GSE2706_R848_VS_R848_AND_LPS_8H_STIM_DC_DN;GSE27786_CD4_VS_C…	Completeproteome;Proteomicsidentification;Referenceproteome		6	6	6	10.6	10.6	10.6	94.851	0	13.842	11201000	41	19	A0A0B4K6F9	A0A0B4K6F9		Esyt2
NaN	NaN	NaN	NaN	NaN	NaN	NaN	NaN	NaN	NaN	15.0517	NaN	NaN	NaN	15.4728	15.1703	NaN		aldehyde dehydrogenase (NAD) activity;catalytic activity;oxidoreductase activity;oxidoreductase activity, acting on the aldehyde or oxo group of donors;oxidoreductase activity, acting on the aldehyde or oxo group of donors, NAD or NADP as acceptor					Aldedh		Completeproteome;Oxidoreductase;Proteomicsidentification;Referenceproteome		3	3	3	8.7	8.7	8.7	55.454	0	5.2777	6345800	24	6	A0A0B4K6I6	A0A0B4K6I6		CT19744
NaN	NaN	NaN	NaN	15.6045	15.4371	NaN	NaN	NaN	15.6649	NaN	NaN	15.8627	16.1873	16.6535	15.2012	15.1472	actin filament capping;biological regulation;cellular component organization;cellular component organization or biogenesis;negative regulation of actin filament depolymerization;negative regulation of actin filament polymerization;negative regulation of biological process;negative regulation of cellular component organization;negative regulation of cellular process;negative regulation of cytoskel…			biological regulation;cellular component organization;regulation of organelle organization			Tropomodulin		Completeproteome;Proteomicsidentification;Referenceproteome		3	3	3	8.5	8.5	8.5	63.446	0	13.866	6331700	30	8	A0A0B4K6N4	A0A0B4K6N4		tmod
NaN	NaN	NaN	NaN	NaN	NaN	NaN	NaN	NaN	NaN	NaN	NaN	NaN	NaN	NaN	NaN	NaN			presynaptic active zone;synapse part				Cast		Completeproteome;Proteomicsidentification;Referenceproteome		2	2	2	1	1	1	255.3	0.00072833	4.694	1052600	109	5	A0A0B4K7K9	A0A0B4K7K9		brp
NaN	NaN	NaN	NaN	NaN	NaN	NaN	NaN	NaN	18.5187	NaN	NaN	19.1863	NaN	17.5126	NaN	NaN	biological regulation;cellular process;cellular response to stimulus;intracellular signal transduction;regulation of biological process;regulation of cellular process;response to stimulus;signal transduction;small GTPase mediated signal transduction	enzyme regulator activity;GTPase regulator activity;guanyl-nucleotide exchange factor activity;nucleoside-triphosphatase regulator activity		biological regulation;cellular process;response to stimulus;signal transduction			Ded_cyto;DOCK-C2		Completeproteome;Proteomicsidentification;Referenceproteome		2	2	2	0.7	0.7	0.7	230.67	0.0076832	2.5765	11369000	118	6	A0A0B4K7Q6	A0A0B4K7Q6		mbc
17.5415	17.5437	17.2309	17.1035	17.0005	17.1334	17.6613	17.7221	17.3041	17.5049	17.1688	17.2109	16.8864	16.978	17.0215	17.1688	17.1169							TPD52		Completeproteome;Proteomicsidentification;Referenceproteome		6	6	6	17.9	17.9	17.9	41.007	0	12.798	38173000	14	53	A0A0B4K897	A0A0B4K897		BcDNA:RH27395
NaN	NaN	NaN	NaN	15.3477	16.6748	14.95	15.2598	15.7774	16.4922	NaN	NaN	14.9607	14.8048	15.5001	15.9166	15.7738							DUF1899;DUF1900;WD40		Completeproteome;Proteomicsidentification;Referenceproteome;Repeat;WDrepeat		5	5	5	12.7	12.7	12.7	58.066	0	7.7928	9551400	21	10	A0A0B4KEJ7	A0A0B4KEJ7	Coronin	coro
NaN	NaN	18.0155	NaN	17.5255	17.3723	17.3201	17.0119	19.3689	18.9614	17.5672	17.2759	19.9992	19.7452	19.8539	20.3027	20.592							Lectin_C		Completeproteome;Referenceproteome		5	5	5	41.5	41.5	41.5	20.712	0	22.744	131930000	6	60	A0A0B4KEZ3	A0A0B4KEZ3	C-type lectin domain-containing protein	CR14499
NaN	NaN	NaN	NaN	NaN	NaN	NaN	NaN	NaN	NaN	NaN	NaN	NaN	NaN	NaN	NaN	NaN		binding;calcium ion binding;cation binding;ion binding;metal ion binding	cell part;integral to membrane;intrinsic to membrane;membrane part		cell part		EGF;EGF_CA;Ldl_recept_a;Ldl_recept_b	AACTTT_UNKNOWN;ABE_INNER_EAR;ATGAAGG,MIR-205;ATGCTGC,MIR-103,MIR-107;BLUM_RESPONSE_TO_SALIRASIB_UP;BOCHKIS_FOXA2_TARGETS;BOQUEST_STEM_CELL_UP;BRUINS_UVC_RESPONSE_EARLY_LATE;BRUINS_UVC_RESPONSE_VIA_TP53_GROUP_B;CAGCTG_V$AP4_Q5;CAGTATT,MIR-200B,MIR-200C,MIR-429;CAIRO_LIVER_DEVELOPMENT_DN;CALCIUM_ION_BINDING;CATION_BINDING;CCANNAGRKGGC_UNKNOWN;CCCNNGGGAR_V$OLF1_01;CELL_FRACTION;CELL_PROLIFERATION_GO…	Completeproteome;Disulfidebond;EGF-likedomain;Membrane;Proteomicsidentification;Receptor;Referenceproteome;Repeat;Transmembrane;Transmembranehelix		3	3	3	0.9	0.9	0.9	530.55	0.00068729	3.9774	1321200	242	2	A0A0B4KFD1	A0A0B4KFD1		LRP1
17.2504	17.1621	16.414	16.5202	17.5711	17.5047	17.7738	17.6268	17.4538	17.5086	17.6073	17.6554	17.9591	17.7265	17.5753	17.6886	17.808		catalytic activity;fatty acid ligase activity;ligase activity;ligase activity, forming carbon-sulfur bonds;long-chain fatty acid-CoA ligase activity					AMP-binding;AMP-binding_C		Completeproteome;Ligase;Proteomicsidentification;Referenceproteome		19	19	19	35.7	35.7	35.7	81.814	0	75.415	177530000	38	159	A0A0B4KFE4	A0A0B4KFE4	long-chain-fatty-acid--CoA ligase	Acsl
NaN	NaN	NaN	NaN	NaN	NaN	NaN	NaN	NaN	NaN	NaN	NaN	NaN	NaN	NaN	NaN	NaN							CH;Filamin		Actin-binding;Completeproteome;Proteomicsidentification;Referenceproteome;Repeat		2	2	2	1	1	1	322.69	0.0030883	2.928	88064000	159	2	A0A0B4KFF9	A0A0B4KFF9		jbug
17.8501	17.7536	17.2175	17.857	18.4223	18.4919	17.8155	17.9227	18.2894	18.3606	18.3443	18.3103	18.7584	18.4905	18.0202	18.0655	18.0666	cellular component movement;cellular process;microtubule-based movement;microtubule-based process	adenyl nucleotide binding;adenyl ribonucleotide binding;ATP binding;binding;catalytic activity;hydrolase activity;hydrolase activity, acting on acid anhydrides;hydrolase activity, acting on acid anhydrides, in phosphorus-containing anhydrides;microtubule motor activity;motor activity;nucleoside-triphosphatase activity;nucleotide binding;purine nucleotide binding;purine ribonucleoside triphosphate…	cell part;cytoskeletal part;intracellular organelle part;intracellular part;kinesin complex;macromolecular complex;microtubule;microtubule associated complex;organelle part;protein complex	cellular component movement;cellular process	cell part;macromolecular complex;protein complex		CAP_GLY;DUF3694;FHA;KIF1B;Kinesin		ATP-binding;Completeproteome;Microtubule;Motorprotein;Nucleotide-binding;Proteomicsidentification;Referenceproteome		44	44	44	36.3	36.3	36.3	218.7	0	262.18	367930000	93	325	A0A0B4KFR5	A0A0B4KFR5		Khc-73
NaN	NaN	NaN	NaN	15.6316	15.5712	15.5605	15.683	NaN	15.2819	15.8354	15.9803	16.7304	16.0175	15.8897	16.0377	16.0366									Completeproteome;Proteomicsidentification;Referenceproteome		3	3	3	6.9	6.9	6.9	62.199	0	8.1901	9142600	27	22	A0A0B4KFY8	A0A0B4KFY8		Dmel\CG9813
15.376	18.0664	16.3712	17.5512	19.8283	19.2111	17.3439	17.6372	17.0856	17.6446	17.6732	17.8213	18.7223	18.7173	18.0577	17.9312	17.9243		adenyl nucleotide binding;adenyl ribonucleotide binding;ATP binding;binding;calmodulin-dependent protein kinase activity;catalytic activity;kinase activity;myosin light chain kinase activity;nucleotide binding;phosphotransferase activity, alcohol group as acceptor;protein kinase activity;protein serine/threonine kinase activity;purine nucleotide binding;purine ribonucleoside triphosphate binding;…					fn3;I-set;Pkinase		ATP-binding;Completeproteome;Kinase;Nucleotide-binding;Proteomicsidentification;Referenceproteome;Repeat;Transferase		28	28	28	8.4	8.4	8.4	923.79	0	52.921	73522000	401	73	A0A0B4KG35	A0A0B4KG35		Strn-Mlck
NaN	NaN	NaN	NaN	NaN	NaN	NaN	NaN	NaN	NaN	NaN	NaN	NaN	NaN	NaN	NaN	NaN		binding;cation binding;chromatin binding;DNA binding;ion binding;metal ion binding;nucleic acid binding;nucleic acid binding transcription factor activity;sequence-specific DNA binding;sequence-specific DNA binding transcription factor activity;transition metal ion binding;zinc ion binding	cell part;intracellular membrane-bounded organelle;intracellular organelle;intracellular part;membrane-bounded organelle;nucleus;organelle		cell part;intracellular membrane-bounded organelle;intracellular organelle;nucleus;organelle		BAH;ELM2;GATA;Myb_DNA-binding		Completeproteome;Nucleus;Proteomicsidentification;Referenceproteome		2	2	2	2.9	2.9	2.9	100.88	0	5.5431	2805600	48	3	A0A0B4KG70	A0A0B4KG70		MTA1-like
16.4699	16.7399	NaN	15.8062	16.7453	16.5983	16.157	16.4872	16.2557	16.1351	16.3299	16.5415	16.339	16.0958	15.7391	15.7792	16.0419							Myb_DNA-bind_5		Completeproteome;Proteomicsidentification;Referenceproteome		5	5	5	10.8	10.8	10.8	56.298	0	10.134	17659000	21	25	A0A0B4KGD0	A0A0B4KGD0	Regulatory protein zeste	apt
17.1493	17.101	NaN	17.2515	16.7715	16.7908	16.9015	16.794	16.6837	16.6723	16.8998	16.651	16.5773	16.459	16.2953	16.7624	16.5703											10	10	10	26.6	26.6	26.6	69.32	0	35.806	45690000	31	70	A0A0B4KGE4	A0A0B4KGE4	alpha-glucosidase	CD98hc
NaN	NaN	NaN	NaN	14.9067	14.6989	15.6528	15.4618	NaN	16.5276	15.2938	15.8048	14.7428	15.4998	15.6564	15.4558	15.664	establishment of localization;transport		cell part;intracellular	establishment of localization;transport	cell part;intracellular		IP_trans		Completeproteome;Proteomicsidentification;Referenceproteome		2	2	2	13.2	13.2	13.2	31.551	0	7.7452	7799600	19	10	A0A0B4KGG5	A0A0B4KGG5		vib
18.0328	18.076	NaN	18.3751	17.5097	17.6937	17.4412	17.6717	17.4565	17.6234	17.8347	17.8252	17.1798	17.3393	17.3229	17.0172	17.0684		binding;nucleic acid binding;RNA binding					KH_1		Completeproteome;Proteomicsidentification;Referenceproteome		8	8	8	15.4	15.4	15.4	81.402	0	21.508	66705000	20	62	A0A0B4KGY6	A0A0B4KGY6	RNA-binding protein Pasilla	ps
20.8215	20.9401	20.9212	21.9058	21.1514	21.0152	20.5163	20.2667	20.636	20.3348	21.4686	21.6896	20.7573	21.4425	22.073	20.5475	20.4483							Ldl_recept_a		Completeproteome;Disulfidebond;Proteomicsidentification;Referenceproteome		10	10	10	57.5	57.5	57.5	28.167	0	150.71	767380000	11	227	A0A0B4KGY8	A0A0B4KGY8		CG11625
NaN	NaN	NaN	NaN	NaN	NaN	NaN	NaN	NaN	14.8648	NaN	NaN	NaN	14.9659	NaN	NaN	14.9743			cell part;integral to membrane;intrinsic to membrane;membrane part		cell part		Tetraspannin		Completeproteome;Membrane;Proteomicsidentification;Referenceproteome;Transmembrane;Transmembranehelix		3	3	3	13.4	13.4	13.4	31.708	0	6.655	4663300	8	6	A0A0B4KH03	A0A0B4KH03	Tetraspanin	Tsp96F
16.0555	16.0934	NaN	NaN	16.0973	16.0338	17.0207	17.0815	15.3193	16.267	16.0241	15.911	15.7352	15.8128	16.6937	16.6795	16.6122							FCH;SH3_1		Coiledcoil;Completeproteome;Proteomicsidentification;Referenceproteome;SH3domain		6	6	6	16	16	16	56.038	0	17.123	18933000	28	20	A0A0B4KH28	A0A0B4KH28		Synd
19.1932	19.2461	19.0207	19.6225	18.7425	18.7799	19.4964	19.3847	18.9902	18.8149	19.0569	18.9248	18.0265	18.8463	19.1846	18.5988	18.5885	biological regulation;cation homeostasis;cation transport;cellular cation homeostasis;cellular chemical homeostasis;cellular homeostasis;cellular ion homeostasis;cellular iron ion homeostasis;cellular metal ion homeostasis;cellular process;chemical homeostasis;establishment of localization;homeostatic process;ion homeostasis;ion transport;iron ion homeostasis;iron ion transport;metal ion homeosta…	binding;catalytic activity;cation binding;ferric iron binding;ferroxidase activity;ion binding;iron ion binding;metal ion binding;oxidoreductase activity;oxidoreductase activity, oxidizing metal ions;oxidoreductase activity, oxidizing metal ions, oxygen as acceptor;transition metal ion binding		biological regulation;cellular homeostasis;cellular ion homeostasis;cellular process;establishment of localization;homeostatic process;ion transport;transport			Ferritin		Completeproteome;Iron;Ironstorage;Metal-binding;Oxidoreductase;Proteomicsidentification;Referenceproteome		11	11	11	57.6	57.6	57.6	26.195	0	50.606	273010000	15	197	A0A0B4KHF0	A0A0B4KHF0	Ferritin	Fer2LCH
NaN	15.6791	NaN	NaN	NaN	NaN	15.4533	15.4601	NaN	15.2908	16.1169	15.136	16.458	16.0951	15.6885	15.8598	15.0646		binding;nucleic acid binding;nucleotide binding					RRM_1	BRUINS_UVC_RESPONSE_LATE;CCTGTGA,MIR-513;CHEN_METABOLIC_SYNDROM_NETWORK;chrxp11;CTGAGCC,MIR-24;FONTAINE_FOLLICULAR_THYROID_ADENOMA_DN;FONTAINE_PAPILLARY_THYROID_CARCINOMA_DN;GSE10463_CD40L_AND_VA347_VS_CD40L_IN_DC_DN;GSE13411_IGM_VS_SWITCHED_MEMORY_BCELL_UP;GSE13411_NAIVE_VS_SWITCHED_MEMORY_BCELL_UP;GSE14769_UNSTIM_VS_20MIN_LPS_BMDM_UP;GSE17721_CTRL_VS_PAM3CSK4_0.5H_BMDM_DN;GSE17721_LPS_VS_PAM3CS…	Completeproteome;Proteomicsidentification;Referenceproteome		3	3	3	4.2	4.2	4.2	83.011	0	5.9979	7894700	38	16	A0A0B4KHI4	A0A0B4KHI4		Syp
NaN	NaN	NaN	NaN	NaN	NaN	NaN	NaN	NaN	NaN	NaN	NaN	NaN	NaN	NaN	NaN	NaN		adenyl nucleotide binding;adenyl ribonucleotide binding;ATP binding;binding;catalytic activity;kinase activity;nucleotide binding;phosphotransferase activity, alcohol group as acceptor;protein kinase activity;protein serine/threonine kinase activity;purine nucleotide binding;purine ribonucleoside triphosphate binding;purine ribonucleotide binding;ribonucleotide binding;transferase activity;transf…					CK1gamma_C;Pkinase		ATP-binding;Completeproteome;Nucleotide-binding;Proteomicsidentification;Referenceproteome;Transferase		1	1	1	2	2	2	60.015	0.0042579	2.7921	396390	29	2	A0A0B4KHL4	A0A0B4KHL4	non-specific serine/threonine protein kinase	gish
NaN	NaN	NaN	NaN	NaN	NaN	15.4373	NaN	15.8261	15.2319	15.9525	15.7702	15.3422	15.4556	16.1012	15.977	15.78	activation of protein kinase activity;activation of protein kinase C activity by G-protein coupled receptor protein signaling pathway;biological regulation;cell surface receptor linked signaling pathway;cellular process;cellular response to stimulus;G-protein coupled receptor protein signaling pathway;intracellular signal transduction;positive regulation of catalytic activity;positive regulation …	adenyl nucleotide binding;adenyl ribonucleotide binding;ATP binding;binding;catalytic activity;cation binding;diacylglycerol kinase activity;ion binding;kinase activity;metal ion binding;NAD+ kinase activity;nucleotide binding;phosphotransferase activity, alcohol group as acceptor;purine nucleotide binding;purine ribonucleoside triphosphate binding;purine ribonucleotide binding;ribonucleotide bin…		biological regulation;cellular process;regulation of protein modification process;response to stimulus;signal transduction			C1_1;DAGK_acc;DAGK_cat;RA		ATP-binding;Completeproteome;Kinase;Metal-binding;Nucleotide-binding;Proteomicsidentification;Referenceproteome;Transferase;Zinc;Zinc-finger		7	7	7	6.6	6.6	6.6	172.61	0	14.668	11011000	51	25	A0A0B4KHZ4	A0A0B4KHZ4	Diacylglycerol kinase	Dmel\CG31140
19.2082	19.3114	19.0078	20.0433	19.0783	19.0861	19.8712	19.7193	19.8387	19.198	18.9711	19.1122	18.8369	18.9896	19.5713	19.1722	18.8617	biological regulation;cation homeostasis;cation transport;cellular cation homeostasis;cellular chemical homeostasis;cellular homeostasis;cellular ion homeostasis;cellular iron ion homeostasis;cellular metal ion homeostasis;cellular process;chemical homeostasis;establishment of localization;homeostatic process;ion homeostasis;ion transport;iron ion homeostasis;iron ion transport;metal ion homeosta…	binding;catalytic activity;cation binding;ferric iron binding;ferroxidase activity;ion binding;iron ion binding;metal ion binding;oxidoreductase activity;oxidoreductase activity, oxidizing metal ions;oxidoreductase activity, oxidizing metal ions, oxygen as acceptor;transition metal ion binding		biological regulation;cellular homeostasis;cellular ion homeostasis;cellular process;establishment of localization;homeostatic process;ion transport;transport			Ferritin		Completeproteome;Iron;Ironstorage;Metal-binding;Oxidoreductase;Proteomicsidentification;Referenceproteome		5	5	5	30.2	30.2	30.2	27.895	0	95.249	158900000	11	83	A0A0B4KI27	A0A0B4KI27	Ferritin	Fer1HCH
19.5989	19.4973	19.1803	19.379	19.8824	19.8869	19.25	19.379	19.5672	19.5223	19.7939	19.725	19.691	19.5742	19.0171	19.6362	19.5406							SH3_9		Completeproteome;Proteomicsidentification;Referenceproteome		31	31	31	52	52	52	98.52	0	161.59	688270000	41	357	A0A0B4KI34	A0A0B4KI34		cindr
16.8371	NaN	17.1596	17.816	NaN	NaN	17.2155	17.0832	17.2459	16.8826	16.8108	17.0293	16.3137	17.0716	16.8683	16.4544	16.6608		catalytic activity;glucosyltransferase activity;glycogenin glucosyltransferase activity;transferase activity;transferase activity, transferring glycosyl groups;transferase activity, transferring hexosyl groups;UDP-glucosyltransferase activity;UDP-glycosyltransferase activity					Glyco_transf_8		Completeproteome;Glycosyltransferase;Proteomicsidentification;Referenceproteome;Transferase		7	7	7	17	17	17	78.061	0	16.494	21790000	28	35	A0A0B4LFW5	A0A0B4LFW5	glycogenin glucosyltransferase	Gyg
19.2646	19.28	19.4029	19.2548	20.0088	20.2383	19.1705	19.1966	19.1924	19.0751	19.2424	19.3666	20.73	20.5126	20.4818	20.1387	20.1756		active transmembrane transporter activity;anion transmembrane transporter activity;anion:cation symporter activity;cation transmembrane transporter activity;cation:chloride symporter activity;chloride transmembrane transporter activity;inorganic anion transmembrane transporter activity;ion transmembrane transporter activity;potassium:chloride symporter activity;secondary active transmembrane tran…	cell part;integral to membrane;intrinsic to membrane;membrane part		cell part		AA_permease		Completeproteome;Proteomicsidentification;Referenceproteome		25	25	25	26	26	26	119.7	0	181.19	1045400000	47	381	A0A0B4LGD3	A0A0B4LGD3		kcc
NaN	NaN	NaN	NaN	NaN	NaN	NaN	NaN	NaN	NaN	NaN	NaN	NaN	NaN	NaN	NaN	NaN	cellular component movement;cellular process;microtubule-based movement;microtubule-based process	adenyl nucleotide binding;adenyl ribonucleotide binding;ATP binding;ATPase activity;binding;catalytic activity;hydrolase activity;hydrolase activity, acting on acid anhydrides;hydrolase activity, acting on acid anhydrides, in phosphorus-containing anhydrides;microtubule motor activity;motor activity;nucleoside-triphosphatase activity;nucleotide binding;purine nucleotide binding;purine ribonucleos…	cell part;cytoskeletal part;dynein complex;intracellular organelle part;intracellular part;macromolecular complex;microtubule associated complex;organelle part;protein complex	cellular component movement;cellular process	cell part;macromolecular complex;protein complex		AAA_5;AAA_8;DHC_N1;DHC_N2;Dynein_heavy;MT		ATP-binding;Completeproteome;Hydrolase;Nucleotide-binding;Referenceproteome		3	2	2	0.8	0.6	0.6	541.53	0.0097087	2.3172	7604500	262	1	A0A0B4LH20	A0A0B4LH20		Dhc1
NaN	NaN	NaN	NaN	NaN	NaN	NaN	NaN	NaN	13.7088	NaN	NaN	13.9906	14.0446	14.056	NaN	13.9037	cellular macromolecule metabolic process;cellular metabolic process;cellular process;cellular protein metabolic process;macromolecule metabolic process;metabolic process;primary metabolic process;protein folding;protein metabolic process	adenyl nucleotide binding;adenyl ribonucleotide binding;ATP binding;binding;catalytic activity;hydrolase activity;hydrolase activity, acting on acid anhydrides;hydrolase activity, acting on acid anhydrides, in phosphorus-containing anhydrides;nucleoside-triphosphatase activity;nucleotide binding;purine nucleotide binding;purine ribonucleoside triphosphate binding;purine ribonucleotide binding;pyr…		cellular metabolic process;cellular process;macromolecule metabolic process;metabolic process;primary metabolic process;protein folding;protein metabolic process			AAA_2;ClpB_D2-small		ATP-binding;Completeproteome;Hydrolase;Nucleotide-binding;Proteomicsidentification;Referenceproteome		2	2	2	5.7	5.7	5.7	71.651	0.0097645	2.3516	1457000	37	6	A0A0B4LID7	A0A0B4LID7		ClpX
NaN	NaN	NaN	NaN	NaN	NaN	NaN	NaN	NaN	NaN	NaN	NaN	NaN	NaN	NaN	NaN	NaN							DUF21		Completeproteome;Proteomicsidentification;Referenceproteome		1	1	1	1.1	1.1	1.1	93.282	0.0097254	2.3318	1054500	35	11	A0A0B7P9G0	A0A0B7P9G0	Unextended protein	uex
17.6824	17.4694	17.5097	17.271	17.4007	17.4343	17.4635	17.5897	18.0305	18.1118	17.4091	17.476	17.4411	17.4322	17.1871	18.3469	18.4205		aldehyde dehydrogenase [NAD(P)+] activity;catalytic activity;oxidoreductase activity;oxidoreductase activity, acting on the aldehyde or oxo group of donors;oxidoreductase activity, acting on the aldehyde or oxo group of donors, NAD or NADP as acceptor					Aldedh		Completeproteome;Oxidoreductase;Proteomicsidentification;Referenceproteome		13	13	13	30.5	30.5	30.5	63.038	0	40.121	107530000	27	101	A0A0C4DHC8	A0A0C4DHC8		Aldh-III
19.72	19.8569	19.7316	19.849	19.6298	19.6176	18.8555	18.9474	18.9651	19.0331	19.4262	19.4313	19.5941	19.9758	20.304	18.4069	18.5203		aminopeptidase activity;binding;catalytic activity;cation binding;exopeptidase activity;hydrolase activity;ion binding;manganese ion binding;metal ion binding;metalloexopeptidase activity;metallopeptidase activity;peptidase activity;peptidase activity, acting on L-amino acid peptides;transition metal ion binding	cell part;cytoplasm;intracellular part		cell part;cytoplasm		Peptidase_M17		Aminopeptidase;Completeproteome;Hydrolase;Protease;Proteomicsidentification;Referenceproteome		23	23	23	53.6	53.6	53.6	71.179	0	323.31	670920000	33	330	A0A0C4FEI8	A0A0C4FEI8		grsm
15.3132	15.2963	NaN	14.8469	15.0702	14.9508	16.193	16.7032	15.8261	15.2732	15.8218	15.893	14.4866	16.3463	16.9022	16.8402	15.2851											6	6	6	25.1	25.1	25.1	37.031	0	25.614	17286000	16	35	A0A0U1RVK6	A0A0U1RVK6	fructose-bisphosphatase	fbp
NaN	NaN	NaN	NaN	NaN	NaN	NaN	NaN	NaN	NaN	NaN	NaN	NaN	NaN	NaN	NaN	NaN											4	4	4	11.5	11.5	11.5	44.938	0	11.187	3721500	23	7	A0A126GUP6	A0A126GUP6	Melanization protease 1	MP1
16.1714	NaN	NaN	NaN	16.4773	16.4351	16.5714	16.4577	15.4171	15.5514	16.8378	16.8354	17.025	16.9607	16.6848	16.57	16.5953	anatomical structure morphogenesis;biological regulation;cell morphogenesis;cellular component morphogenesis;cellular component organization;cellular component organization at cellular level;cellular component organization or biogenesis;cellular component organization or biogenesis at cellular level;cellular developmental process;cellular process;developmental process;organelle organization;regul…	binding;calcium ion binding;cation binding;extracellular matrix structural constituent;ion binding;metal ion binding;structural molecule activity	cell part;cell projection;cell surface;cilium;extracellular region;extracellular region part;extracellular space;integral to membrane;intrinsic to membrane;membrane part;nonmotile primary cilium;primary cilium	anatomical structure morphogenesis;biological regulation;cell morphogenesis;cellular component morphogenesis;cellular component organization;cellular process;developmental process;organelle organization;response to abiotic stimulus;response to stimulus	cell part;cell projection;cell surface;cilium;extracellular region;extracellular space		EGF;Laminin_G_2	chr6q12;chr6q14;GSE17974_IL4_AND_ANTI_IL12_VS_UNTREATED_0.5H_ACT_CD4_TCELL_DN;ROVERSI_GLIOMA_COPY_NUMBER_UP;SNIJDERS_AMPLIFIED_IN_HEAD_AND_NECK_TUMORS	Alternativesplicing;Calcium;Completeproteome;Disulfidebond;EGF-likedomain;Glycoprotein;Membrane;Referenceproteome;Repeat;Secreted;Transmembrane;Transmembranehelix		11	11	11	6.5	6.5	6.5	234.1	0	19.584	36772000	67	38	A0A1F4	A0A1F4	Protein eyes shut	eys	FBgn0031414
17.8805	18.0268	18.3191	17.8606	17.8652	17.7696	17.6453	17.7942	17.6249	17.5986	18.0587	18.1476	17.6928	17.4071	17.3638	17.3232	17.165											22	22	22	27.8	27.8	27.8	133.6	0	95.305	154580000	43	166	A0A499JF18	A0A499JF18		Cph
NaN	NaN	NaN	NaN	NaN	NaN	NaN	NaN	NaN	NaN	NaN	NaN	NaN	NaN	NaN	NaN	NaN											4	4	4	7.3	7.3	7.3	79.477	0	5.9036	6508500	29	3	A0A6F7R657	A0A6F7R657		wdb
NaN	NaN	NaN	NaN	NaN	NaN	NaN	NaN	NaN	NaN	NaN	NaN	NaN	NaN	NaN	NaN	NaN											1	1	1	5.5	5.5	5.5	31.801	0.0076112	2.4822	755130	18	1	A0A6H2EEL7	A0A6H2EEL7		Dmel\CG46466
NaN	NaN	NaN	NaN	NaN	NaN	NaN	NaN	NaN	NaN	NaN	NaN	NaN	NaN	NaN	NaN	NaN											3	3	3	1.1	1.1	1.1	466.02	0.001287	3.2567	2698600	212	3	A0A6H2EJG3	A0A6H2EJG3		Dhc36C
18.578	18.2675	NaN	18.4808	18.8486	18.9155	18.6521	18.6395	18.4702	18.7157	18.1951	18.3446	17.9178	18.2372	18.0847	17.5564	18.3949											4	4	4	10.9	10.9	10.9	57.311	0	45.413	68736000	19	59	A0A6H2EJK0	A0A6H2EJK0	Amino acid transporter	Eaat1
NaN	NaN	NaN	NaN	NaN	NaN	NaN	NaN	NaN	NaN	NaN	NaN	NaN	NaN	NaN	NaN	NaN											2	2	2	2.7	2.7	2.7	99.019	0.00067659	3.77	4816400	35	7	A0A6M3Q9L5	A0A6M3Q9L5		PIP5K59B
NaN	NaN	NaN	NaN	NaN	NaN	NaN	NaN	NaN	15.3444	NaN	NaN	NaN	15.5469	NaN	15.5218	15.5699	catabolic process;cellular catabolic process;cellular macromolecule catabolic process;cellular macromolecule metabolic process;cellular metabolic process;cellular process;cellular response to stimulus;cellular response to stress;macromolecule catabolic process;macromolecule metabolic process;metabolic process;modification-dependent macromolecule catabolic process;modification-dependent protein ca…	catalytic activity;endopeptidase activity;hydrolase activity;peptidase activity;peptidase activity, acting on L-amino acid peptides;threonine-type endopeptidase activity;threonine-type peptidase activity	cell part;cytoplasm;intracellular membrane-bounded organelle;intracellular organelle;intracellular part;macromolecular complex;membrane-bounded organelle;nucleus;organelle;proteasome complex;proteasome core complex;proteasome core complex, beta-subunit complex;protein complex	catabolic process;cellular metabolic process;cellular process;macromolecule metabolic process;metabolic process;primary metabolic process;protein metabolic process;proteolysis;proteolysis involved in cellular protein catabolic process;response to DNA damage stimulus;response to stimulus;response to stress	cell part;cytoplasm;intracellular membrane-bounded organelle;intracellular organelle;macromolecular complex;nucleus;organelle;proteasome complex;protein complex	Proteasome	Proteasome		Completeproteome;Hydrolase;Nucleus;Protease;Proteasome;Proteomicsidentification;Referenceproteome;Threonineprotease		3	3	3	26.3	26.3	26.3	24.264	0.00073046	4.7116	3476400	10	4	A0AQH0	A0AQH0	Proteasome subunit beta	Prosbeta1	FBgn0010590
NaN	NaN	NaN	NaN	NaN	NaN	NaN	NaN	NaN	NaN	NaN	NaN	NaN	NaN	NaN	NaN	NaN	biological regulation;establishment of localization;establishment of localization in cell;establishment of protein localization;establishment of RNA localization;intracellular protein transport;intracellular transport;mRNA export from nucleus;mRNA transport;nuclear export;nuclear import;nuclear transport;nucleic acid transport;nucleobase-containing compound transport;nucleocytoplasmic transport;p…	structural constituent of nuclear pore;structural molecule activity	cell part;intracellular organelle part;intracellular part;macromolecular complex;membrane part;nuclear part;Nup107-160 complex;organelle part;protein complex	biological regulation;establishment of localization;nuclear transport;nucleobase-containing compound transport;nucleocytoplasmic transport;protein targeting;protein transport;transport	cell part;macromolecular complex;protein complex	RNA transport	Nucleopor_Nup85		Completeproteome;Proteomicsidentification;Referenceproteome		2	2	2	4.5	4.5	4.5	76.871	0.002511	3.0283	4019400	37	2	A1YK02	A1YK02	Nuclear pore complex protein Nup75	Nup75	FBgn0034310
NaN	NaN	NaN	NaN	NaN	NaN	NaN	NaN	NaN	NaN	NaN	NaN	NaN	NaN	NaN	NaN	NaN							DUF1279		Completeproteome;Proteomicsidentification;Referenceproteome		1	1	1	4	4	4	35.184	0.0096811	2.3104	1467200	9	5	A1Z6G4	A1Z6G4		Dmel\CG17508	FBgn0039970
NaN	NaN	NaN	NaN	NaN	15.4221	NaN	NaN	NaN	15.6185	NaN	NaN	15.4912	15.237	15.6543	15.3739	15.5739	adult behavior;adult locomotory behavior;anatomical structure development;behavior;cell cycle process;cellular component assembly;cellular component assembly at cellular level;cellular component organization;cellular component organization at cellular level;cellular component organization or biogenesis;cellular component organization or biogenesis at cellular level;cellular process;chromosome seg…	binding;cytoskeletal protein binding;microtubule binding;myosin binding;protein binding;tubulin binding	cell part;cytoplasm;cytoskeletal part;intracellular organelle part;intracellular part;macromolecular complex;microtubule;microtubule associated complex;organelle part;protein complex	anatomical structure development;behavior;cellular component assembly;cellular component organization;cellular process;chromosome segregation;cytoskeleton organization;developmental process;establishment of localization;establishment or maintenance of cell polarity;immune system process;metabolic process;multicellular organismal process;neurological system process;organelle assembly;organelle org…	cell part;cytoplasm;macromolecular complex;protein complex		CH;EB1		Completeproteome;Proteomicsidentification;Referenceproteome		4	4	4	15.8	15.8	15.8	33.293	0	10.156	8343400	17	10	A1Z6P3;A1ZBF1	A1Z6P3		Eb1	FBgn0027066
NaN	NaN	NaN	NaN	NaN	NaN	13.1055	NaN	NaN	13.372	13.4372	13.3651	13.5275	13.9861	13.6868	13.3412	13.3651	biological regulation;cellular process;cellular response to stimulus;intracellular signal transduction;regulation of biological process;regulation of cellular process;regulation of Rap protein signal transduction;regulation of Ras protein signal transduction;regulation of response to stimulus;regulation of signal transduction;regulation of signaling;regulation of small GTPase mediated signal tran…	cAMP-dependent protein kinase activity;cAMP-dependent protein kinase regulator activity;catalytic activity;cyclic nucleotide-dependent protein kinase activity;enzyme regulator activity;GTPase regulator activity;guanyl-nucleotide exchange factor activity;kinase activity;kinase regulator activity;nucleoside-triphosphatase regulator activity;phosphotransferase activity, alcohol group as acceptor;pro…	cAMP-dependent protein kinase complex;cell part;intracellular part;macromolecular complex;protein complex	biological regulation;cellular process;response to stimulus;signal transduction	cell part;macromolecular complex;protein complex	Leukocyte transendothelial migration	cNMP_binding;DEP;RasGEF;RasGEF_N		Completeproteome;Proteomicsidentification;Referenceproteome;Transferase		2	2	2	2.3	2.3	2.3	113.84	0.006575	2.6527	1317100	55	5	A1Z6P8	A1Z6P8		Epac	FBgn0085421
NaN	NaN	NaN	NaN	NaN	NaN	NaN	NaN	NaN	NaN	NaN	NaN	NaN	NaN	NaN	NaN	NaN	biological regulation;negative regulation of biological process;negative regulation of catalytic activity;negative regulation of cellular metabolic process;negative regulation of cellular process;negative regulation of cellular protein metabolic process;negative regulation of endopeptidase activity;negative regulation of hydrolase activity;negative regulation of macromolecule metabolic process;ne…	endopeptidase inhibitor activity;endopeptidase regulator activity;enzyme inhibitor activity;enzyme regulator activity;peptidase inhibitor activity;peptidase regulator activity;serine-type endopeptidase inhibitor activity	extracellular region part;extracellular space	biological regulation	extracellular space		Serpin		Completeproteome;Referenceproteome		1	1	1	4.6	4.6	4.6	43.3	0.0018999	3.1162	91289000	22	1	A1Z6R3	A1Z6R3		Spn42Db	FBgn0033112
NaN	NaN	NaN	NaN	NaN	NaN	NaN	NaN	NaN	NaN	NaN	NaN	NaN	NaN	NaN	NaN	NaN	acetyl-CoA catabolic process;acetyl-CoA metabolic process;anatomical structure homeostasis;biological regulation;catabolic process;cellular catabolic process;cellular component organization;cellular component organization at cellular level;cellular component organization or biogenesis;cellular component organization or biogenesis at cellular level;cellular homeostasis;cellular metabolic process;c…		cell part;membrane;plasma membrane	biological regulation;catabolic process;cellular component organization;cellular homeostasis;cellular metabolic process;cellular process;cofactor metabolic process;homeostatic process;metabolic process;organelle organization	cell part;membrane;plasma membrane				Completeproteome;Proteomicsidentification;Referenceproteome		1	1	1	2.8	2.8	2.8	70.324	0.00066445	3.6247	1419000	34	8	A1Z6S7	A1Z6S7	GTPase-GDP dissociation stimulator vimar	vimar	FBgn0022960
15.029	NaN	NaN	NaN	15.4515	15.4317	15.613	15.9399	NaN	15.1827	15.1548	15.3295	15.7695	16.4878	16.7917	16.8349	16.8306	biological regulation;multicellular organism reproduction;multicellular organismal process;negative regulation of catalytic activity;negative regulation of endopeptidase activity;negative regulation of hydrolase activity;negative regulation of molecular function;negative regulation of peptidase activity;regulation of biological process;regulation of catalytic activity;regulation of endopeptidase …		extracellular region part;extracellular space	biological regulation;multicellular organismal process;reproduction	extracellular space		Serpin		Completeproteome;Proteomicsidentification;Referenceproteome		5	5	5	15.3	15.3	15.3	43.378	0	35.278	16019000	24	16	A1Z6V5	A1Z6V5		Spn43Ab	FBgn0024293
NaN	NaN	NaN	NaN	NaN	NaN	14.9252	NaN	NaN	15.2934	14.9119	14.6699	14.9611	15.1245	15.4763	16.5673	15.6199		binding;carbon-sulfur lyase activity;catalytic activity;cation binding;ion binding;lactoylglutathione lyase activity;lyase activity;metal ion binding				MAPK signaling pathway - yeast;Pyruvate metabolism	Glyoxalase		Completeproteome;Lyase;Proteomicsidentification;Referenceproteome		3	3	3	27.3	27.3	27.3	20.045	0	8.1501	5348100	10	7	A1Z6X6	A1Z6X6	lactoylglutathione lyase	Glo1	FBgn0033162
NaN	16.522	NaN	NaN	17.2625	17.0894	16.9429	16.8677	NaN	17.0954	16.9166	17.1939	17.1544	16.7562	16.6335	16.6738	16.9757	biological regulation;cellular process;establishment of localization;establishment of localization in cell;establishment of protein localization;establishment of protein localization to organelle;establishment of protein localization to vacuole;intracellular protein transport;intracellular transport;maintenance of location;maintenance of location in cell;maintenance of protein location;maintenanc…		cell part;extrinsic to membrane;intracellular;membrane part	biological regulation;cellular process;establishment of localization;protein targeting;protein transport;transport;vacuolar transport	cell part;intracellular		Chorein_N;DUF1162		Completeproteome;Proteomicsidentification;Referenceproteome		6	6	6	2.3	2.3	2.3	374.54	0	9.6136	15178000	192	14	A1Z713	A1Z713	Intermembrane lipid transfer protein Vps13	Vps13	FBgn0033194
14.846	15.0495	14.8072	14.8725	16.233	16.4011	16.7321	16.925	17.4809	17.4656	16.9407	17.1742	17.7408	17.3158	16.9616	17.4032	17.4092	anatomical structure morphogenesis;biosynthetic process;carboxylic acid biosynthetic process;carboxylic acid metabolic process;cell morphogenesis;cellular biosynthetic process;cellular component morphogenesis;cellular component organization;cellular component organization or biogenesis;cellular developmental process;cellular ketone metabolic process;cellular lipid metabolic process;cellular metab…	acetyl-CoA carboxylase activity;adenyl nucleotide binding;adenyl ribonucleotide binding;ATP binding;binding;biotin carboxylase activity;catalytic activity;cation binding;CoA carboxylase activity;ion binding;ligase activity;ligase activity, forming carbon-carbon bonds;ligase activity, forming carbon-nitrogen bonds;metal ion binding;nucleotide binding;purine nucleotide binding;purine ribonucleoside…	cell part;cytoplasm;cytoplasmic part;intracellular part;lipid particle	anatomical structure morphogenesis;biosynthetic process;cell morphogenesis;cellular component morphogenesis;cellular component organization;cellular ketone metabolic process;cellular lipid metabolic process;cellular metabolic process;cellular process;developmental process;lipid metabolic process;metabolic process;organic acid metabolic process;primary metabolic process;small molecule metabolic pr…	cell part;cytoplasm;lipid particle	Fatty acid biosynthesis;Insulin signaling pathway;Propanoate metabolism;Pyruvate metabolism	ACC_central;Biotin_carb_C;Biotin_lipoyl;Carboxyl_trans;CPSase_L_chain;CPSase_L_D2		ATP-binding;Biotin;Completeproteome;Ligase;Nucleotide-binding;Proteomicsidentification;Referenceproteome		46	46	46	27.7	27.7	27.7	278.59	0	129.64	155690000	128	215	A1Z784	A1Z784		ACC	FBgn0033246
16.3957	16.8635	16.6929	17.025	16.3898	16.3607	16.5125	16.3506	16.6612	17.0027	16.2847	16.468	16.3948	16.5257	16.1626	17.0068	17.1282	alcohol catabolic process;alcohol metabolic process;biosynthetic process;carbohydrate biosynthetic process;carbohydrate catabolic process;carbohydrate metabolic process;catabolic process;cellular biosynthetic process;cellular carbohydrate biosynthetic process;cellular carbohydrate catabolic process;cellular carbohydrate metabolic process;cellular glucan metabolic process;cellular macromolecule bi…	binding;catalytic activity;cation binding;intramolecular transferase activity;intramolecular transferase activity, phosphotransferases;ion binding;isomerase activity;magnesium ion binding;metal ion binding;phosphoglucomutase activity;phosphomannomutase activity	cell part;cytoplasmic part;cytosol;intracellular part	alcohol metabolic process;biosynthetic process;carbohydrate metabolic process;catabolic process;cellular metabolic process;cellular process;energy reserve metabolic process;generation of precursor metabolites and energy;macromolecule metabolic process;metabolic process;polysaccharide metabolic process;primary metabolic process;small molecule metabolic process	cell part;cytosol	Amino sugar and nucleotide sugar metabolism;Fructose and mannose metabolism	PGM_PMM_I;PGM_PMM_II;PGM_PMM_III;PGM_PMM_IV		Completeproteome;Isomerase;Proteomicsidentification;Referenceproteome		13	13	13	30.7	30.7	30.7	69.916	0	36.549	40696000	33	61	A1Z7P1	A1Z7P1		Pgm2a	FBgn0033377
NaN	NaN	NaN	NaN	NaN	NaN	NaN	NaN	NaN	NaN	NaN	NaN	NaN	NaN	NaN	NaN	NaN	anatomical structure homeostasis;biological regulation;cellular homeostasis;cellular process;cellular response to stimulus;cellular response to stress;establishment or maintenance of apical/basal cell polarity;establishment or maintenance of bipolar cell polarity;establishment or maintenance of cell polarity;homeostatic process;maintenance of apical/basal cell polarity;maintenance of cell polarit…	catalytic activity;transferase activity		biological regulation;cellular homeostasis;cellular process;establishment or maintenance of cell polarity;homeostatic process;response to DNA damage stimulus;response to stimulus;response to stress		Adipocytokine signaling pathway;Hypertrophic cardiomyopathy (HCM);Insulin signaling pathway	AMPKBI		Completeproteome;Proteomicsidentification;Referenceproteome;Transferase		1	1	1	3.5	3.5	3.5	36.417	0.0060132	2.6865	700860	17	1	A1Z7Q8	A1Z7Q8		alc	FBgn0260972
17.6806	18.0292	18.2738	17.4875	18.4423	18.4827	18.5718	18.4733	18.639	18.7744	18.3934	18.4965	18.9695	18.8278	18.2247	19.0838	18.7905	associative learning;behavior;biological regulation;biosynthetic process;cellular aromatic compound metabolic process;cellular biosynthetic process;cellular component organization;cellular component organization at cellular level;cellular component organization or biogenesis;cellular component organization or biogenesis at cellular level;cellular metabolic process;cellular process;cellular respon…	binding;catalytic activity;GTP binding;GTPase activity;guanyl nucleotide binding;guanyl ribonucleotide binding;hydrolase activity;hydrolase activity, acting on acid anhydrides;hydrolase activity, acting on acid anhydrides, in phosphorus-containing anhydrides;nucleoside-triphosphatase activity;nucleotide binding;purine nucleotide binding;purine ribonucleoside triphosphate binding;purine ribonucleo…	autophagic vacuole;cell part;cytoplasmic membrane-bounded vesicle;cytoplasmic part;cytoplasmic vesicle;endosome;Golgi apparatus part;intracellular membrane-bounded organelle;intracellular organelle;intracellular organelle part;intracellular part;lysosome;lytic vacuole;melanosome;membrane-bounded organelle;membrane-bounded vesicle;mitochondrion;organelle;organelle part;pigment granule;recycling en…	behavior;biological regulation;biosynthetic process;cellular aromatic compound metabolic process;cellular component organization;cellular metabolic process;cellular process;developmental process;establishment of localization;heterocycle metabolic process;metabolic process;multicellular organismal process;neurological system process;organelle organization;pigment granule organization;pigment metab…	cell part;cytoplasmic membrane-bounded vesicle;endosome;intracellular membrane-bounded organelle;intracellular organelle;lysosome;mitochondrion;organelle;synapse;vacuole;vesicle		Ras		Completeproteome;GTP-binding;Nucleotide-binding;Proteomicsidentification;Referenceproteome		18	18	18	32.9	32.9	32.9	74.7	0	69.709	224490000	31	120	A1Z7S3	A1Z7S3		Rab32	FBgn0002567
19.2399	19.2919	19.3355	19.2378	19.2716	19.3435	19.5099	19.459	18.3154	18.5483	19.3674	19.4067	19.0901	19.01	19.3039	19.4504	19.4812			cell part;cytoplasmic part;intracellular part;lipid particle		cell part;lipid particle				Completeproteome;Proteomicsidentification;Referenceproteome		9	9	9	52.2	52.2	52.2	24.219	0	131.61	349950000	17	168	A1Z7Z4	A1Z7Z4		Dmel\CG1648	FBgn0033446
NaN	NaN	NaN	NaN	NaN	NaN	NaN	NaN	NaN	NaN	NaN	NaN	NaN	NaN	NaN	NaN	NaN		binding;catalytic activity;cation binding;cofactor binding;ion binding;metal ion binding;molybdenum ion binding;pyridoxal phosphate binding;transition metal ion binding;vitamin B6 binding;vitamin binding					MOSC;MOSC_N		Completeproteome;Proteomicsidentification;Referenceproteome		1	1	1	5	5	5	38.163	0.0071006	2.5849	101460	21	1	A1Z803	A1Z803		Marc	FBgn0033451
NaN	NaN	NaN	NaN	NaN	NaN	NaN	NaN	NaN	NaN	NaN	NaN	NaN	NaN	NaN	NaN	NaN	cargo loading into COPII-coated vesicle;cargo loading into vesicle;cellular component assembly;cellular component assembly at cellular level;cellular component organization;cellular component organization at cellular level;cellular component organization or biogenesis;cellular component organization or biogenesis at cellular level;cellular macromolecular complex assembly;cellular macromolecular c…	binding;cation binding;ion binding;metal ion binding;peptide binding;signal sequence binding;transition metal ion binding;transporter activity;zinc ion binding	cell part;COPII vesicle coat;cytoplasmic part;cytoplasmic vesicle part;Golgi apparatus part;Golgi membrane;intracellular organelle part;intracellular part;macromolecular complex;membrane;membrane coat;membrane part;organelle membrane;organelle part;protein complex;vesicle coat	cellular component assembly;cellular component organization;cellular macromolecular complex assembly;cellular process;establishment of localization;macromolecular complex assembly;protein complex assembly;protein transport;transport	cell part;macromolecular complex;membrane;protein complex	Protein processing in endoplasmic reticulum	Gelsolin;Sec23_BS;Sec23_helical;Sec23_trunk;zf-Sec23_Sec24		Completeproteome;Proteintransport;Proteomicsidentification;Referenceproteome;Transport		2	2	2	2.4	2.4	2.4	129.38	0.0025047	3.0171	1151400	44	3	A1Z813	A1Z813		Sec24AB	FBgn0033460
NaN	NaN	NaN	NaN	NaN	NaN	NaN	NaN	NaN	NaN	NaN	NaN	NaN	NaN	NaN	NaN	NaN		binding;carbohydrate binding	cell part;endomembrane system		cell part;endomembrane system				Completeproteome;Proteomicsidentification;Referenceproteome		4	4	4	5	5	5	130.89	0.00070522	4.3122	3063100	64	4	A1Z843	A1Z843	Nodal modulator 3	Dmel\CG1371	FBgn0033482
NaN	NaN	NaN	18.2423	17.5781	17.4208	17.8449	16.7829	16.7658	16.9994	17.0865	17.2765	17.3576	17.2782	17.4828	17.8221	17.9199									Completeproteome;Proteomicsidentification;Referenceproteome		4	4	4	7.5	7.5	7.5	88.659	0	21.301	31338000	28	40	A1Z847	A1Z847		Dmel\CG2269	FBgn0033484
17.745	17.4952	NaN	17.689	17.3	17.1799	17.2407	17.4803	17.5251	17.4152	16.809	16.7664	16.9209	16.7612	17.0719	17.6649	17.7728	anatomical structure development;catabolic process;cellular catabolic process;cellular metabolic process;cellular process;cellular response to chemical stimulus;cellular response to hydrogen peroxide;cellular response to oxidative stress;cellular response to reactive oxygen species;cellular response to stimulus;cellular response to stress;developmental process;hydrogen peroxide catabolic process;…	antioxidant activity;catalytic activity;glutathione peroxidase activity;oxidoreductase activity;oxidoreductase activity, acting on paired donors, with incorporation or reduction of molecular oxygen;oxidoreductase activity, acting on peroxide as acceptor;peroxidase activity;peroxiredoxin activity;thioredoxin peroxidase activity	cell part;cytoplasmic part;cytosol;intracellular part	anatomical structure development;catabolic process;cellular metabolic process;cellular process;developmental process;metabolic process;response to chemical stimulus;response to oxidative stress;response to stimulus;response to stress	cell part;cytosol	Methane metabolism;Phenylalanine metabolism;Phenylpropanoid biosynthesis	1-cysPrx_C;AhpC-TSA		Completeproteome;Oxidoreductase;Peroxidase;Proteomicsidentification;Referenceproteome		12	12	12	66.8	66.8	66.8	24.784	0	31.658	75004000	13	86	A1Z892;Q7JX87;A1Z893	A1Z892;Q7JX87;A1Z893		Prx6b;Prx6c;Dmel\CG12896	FBgn0033518;FBgn0033520;FBgn0033521
NaN	NaN	NaN	NaN	15.4087	15.4392	15.2441	15.6144	15.5885	15.8869	14.9794	15.0977	14.979	15.0464	15.212	15.6607	15.5223		binding;coenzyme binding;cofactor binding;FMN binding;nucleotide binding	cell part;cytoplasmic part;intracellular membrane-bounded organelle;intracellular organelle;intracellular part;membrane-bounded organelle;microbody;organelle;peroxisome		cell part;intracellular membrane-bounded organelle;intracellular organelle;microbody;organelle;peroxisome	Glyoxylate and dicarboxylate metabolism;Peroxisome	FMN_dh		Completeproteome;Oxidoreductase;Proteomicsidentification;Referenceproteome		4	4	4	17.5	17.5	17.5	39.724	0	12.256	7812700	19	13	A1Z8D3	A1Z8D3	FMN hydroxy acid dehydrogenase domain-containing protein	Hao	FBgn0061356
NaN	NaN	NaN	NaN	16.7412	16.879	NaN	NaN	15.7201	15.9099	15.7288	15.6955	16.2557	16.0087	16.2014	16.3616	15.9454	anatomical structure morphogenesis;biological regulation;cell part morphogenesis;cell projection morphogenesis;cell projection organization;cellular component morphogenesis;cellular component organization;cellular component organization at cellular level;cellular component organization or biogenesis;cellular component organization or biogenesis at cellular level;cellular developmental process;cel…	catalytic activity;guanylate kinase activity;kinase activity;nucleobase-containing compound kinase activity;nucleotide kinase activity;phosphotransferase activity, phosphate group as acceptor;transferase activity;transferase activity, transferring phosphorus-containing groups	axon part;cell part;cell projection part;cytoplasmic part;intracellular membrane-bounded organelle;intracellular organelle;intracellular part;membrane-bounded organelle;organelle;subsynaptic reticulum;synapse part	anatomical structure morphogenesis;biological regulation;cellular component morphogenesis;cellular component organization;cellular process;developmental process	cell part;intracellular membrane-bounded organelle;intracellular organelle;organelle		Guanylate_kin;PDZ;SH3_2		Completeproteome;Proteomicsidentification;Referenceproteome;SH3domain;Transferase		4	4	4	11.6	11.6	11.6	66.674	0	8.6094	11028000	34	14	A1Z8G0	A1Z8G0		metro	FBgn0050021
NaN	NaN	NaN	NaN	NaN	NaN	NaN	NaN	NaN	15.7796	16.0496	NaN	16.1186	16.358	16.4436	16.4751	17.4392	anatomical structure development;chitin-based cuticle development;cuticle development;developmental process	structural constituent of chitin-based cuticle;structural constituent of chitin-based larval cuticle;structural constituent of cuticle;structural molecule activity	extracellular matrix;extracellular region part	anatomical structure development;developmental process	extracellular matrix		Chitin_bind_4		Completeproteome;Proteomicsidentification;Referenceproteome		2	2	2	25.2	25.2	25.2	14.486	0	6.1434	7998700	6	7	A1Z8H1	A1Z8H1		Cpr47Ea	FBgn0033597
NaN	16.0478	NaN	16.2801	NaN	NaN	16.6111	16.7867	16.1171	16.1246	16.0295	16.0298	15.9382	15.8124	16.0098	16.0576	16.1067	anatomical structure development;chitin-based cuticle development;cuticle development;developmental process	structural constituent of chitin-based cuticle;structural constituent of chitin-based larval cuticle;structural constituent of cuticle;structural molecule activity	extracellular matrix;extracellular region part	anatomical structure development;developmental process	extracellular matrix		Chitin_bind_4		Completeproteome;Referenceproteome		4	4	4	25.5	25.5	25.5	26.957	0	15.773	13174000	13	24	A1Z8Y3	A1Z8Y3		Cpr49Ab	FBgn0050042
16.9842	16.9457	NaN	16.6256	16.9536	16.9885	17.8235	17.8088	17.4655	17.7638	17.4191	17.4907	18.671	18.7039	18.9595	18.6403	18.8093	anatomical structure development;chitin-based cuticle development;cuticle development;developmental process	structural constituent of chitin-based cuticle;structural constituent of chitin-based larval cuticle;structural constituent of cuticle;structural molecule activity	extracellular matrix;extracellular region part	anatomical structure development;developmental process	extracellular matrix		Chitin_bind_4		Completeproteome;Proteomicsidentification;Referenceproteome		2	2	2	20.9	20.9	20.9	14.542	0	16.444	54147000	5	28	A1Z8Z3	A1Z8Z3		Cpr49Ag	FBgn0033730
NaN	14.814	NaN	NaN	NaN	NaN	NaN	14.7093	15.4948	15.5253	15.9266	15.7018	16.2268	15.6268	15.2561	15.9111	15.5555		binding;DNA binding;nucleic acid binding					DDE_Tnp_1_7		Completeproteome;Referenceproteome		7	7	7	12.9	12.9	12.9	67.721	0	10.325	11886000	33	15	A1Z917	A1Z917	PiggyBac transposable element-derived protein domain-containing protein	Dmel\CG13151	FBgn0033750
NaN	NaN	NaN	15.7538	15.9988	16.0846	NaN	NaN	15.6843	15.8422	NaN	NaN	15.9224	15.762	15.8091	15.7506	15.4829	cold acclimation;response to abiotic stimulus;response to cold;response to stimulus;response to stress;response to temperature stimulus	carbon-oxygen lyase activity;catalytic activity;enoyl-CoA hydratase activity;hydro-lyase activity;lyase activity	cell part;cytoskeletal part;intracellular organelle part;intracellular part;macromolecular complex;microtubule associated complex;organelle part;protein complex	response to abiotic stimulus;response to stimulus;response to stress	cell part;macromolecular complex;protein complex	Valine, leucine and isoleucine degradation	ECH		Completeproteome;Lyase;Proteomicsidentification;Referenceproteome		3	3	3	12	12	12	31.909	0	6.5119	9818400	16	10	A1Z934	A1Z934	Enoyl-CoA hydratase, mitochondrial	Dmel\CG8778	FBgn0033761
16.4364	17.4413	NaN	15.683	17.0538	17.0981	17.2167	17.1299	18.2235	18.1404	16.092	16.4095	16.0335	15.9964	16.7852	17.7041	17.8174	biosynthetic process;carbohydrate biosynthetic process;carbohydrate metabolic process;cellular biosynthetic process;cellular carbohydrate biosynthetic process;cellular carbohydrate metabolic process;cellular glucan metabolic process;cellular macromolecule biosynthetic process;cellular macromolecule metabolic process;cellular metabolic process;cellular polysaccharide biosynthetic process;cellular …	1,4-alpha-glucan branching enzyme activity;binding;catalytic activity;cation binding;hydrolase activity;hydrolase activity, acting on glycosyl bonds;hydrolase activity, hydrolyzing O-glycosyl compounds;ion binding;transferase activity;transferase activity, transferring glycosyl groups;transferase activity, transferring hexosyl groups		biosynthetic process;carbohydrate metabolic process;cellular metabolic process;cellular process;energy reserve metabolic process;generation of precursor metabolites and energy;macromolecule metabolic process;metabolic process;multicellular organismal process;polysaccharide metabolic process;primary metabolic process		Starch and sucrose metabolism	Alpha-amylase;Alpha-amylase_C;CBM_48		Completeproteome;Glycosidase;Glycosyltransferase;Hydrolase;Proteomicsidentification;Referenceproteome;Transferase		15	15	15	33.9	33.9	33.9	79.108	0	49.66	76696000	41	66	A1Z992	A1Z992	1,4-alpha-glucan branching enzyme	AGBE	FBgn0053138
NaN	NaN	NaN	NaN	15.1925	NaN	NaN	NaN	NaN	15.2592	NaN	NaN	15.8847	15.8851	16.2227	15.9785	16.0948									Completeproteome;Proteomicsidentification;Referenceproteome		2	2	2	13.3	13.3	13.3	18.736	0	5.989	6136600	6	11	A1Z9B5	A1Z9B5		Dmel\CG10799	FBgn0033821
19.6736	19.6656	18.9731	20.1057	19.4985	19.6218	19.3003	19.2016	19.6804	19.6511	19.492	19.3779	19.65	19.5786	19.3556	19.6252	19.4107	cell cycle;cell proliferation;cellular component organization;cellular component organization at cellular level;cellular component organization or biogenesis;cellular component organization or biogenesis at cellular level;cellular process;Golgi organization;mitotic cell cycle;organelle organization	binding;catalytic activity;GTP binding;GTPase activity;guanyl nucleotide binding;guanyl ribonucleotide binding;hydrolase activity;hydrolase activity, acting on acid anhydrides;hydrolase activity, acting on acid anhydrides, in phosphorus-containing anhydrides;nucleic acid binding;nucleoside-triphosphatase activity;nucleotide binding;purine nucleotide binding;purine ribonucleoside triphosphate bind…	cell part;cytoplasmic part;intracellular membrane-bounded organelle;intracellular organelle;intracellular part;membrane-bounded organelle;mitochondrion;organelle	cell cycle;cell proliferation;cellular component organization;cellular process;Golgi organization;mitotic cell cycle;organelle organization	cell part;intracellular membrane-bounded organelle;intracellular organelle;mitochondrion;organelle	Plant-pathogen interaction	GTP_EFTU;GTP_EFTU_D2;GTP_EFTU_D3		Completeproteome;Elongationfactor;GTP-binding;Nucleotide-binding;Proteinbiosynthesis;Proteomicsidentification;Referenceproteome		16	16	16	47.6	47.6	47.6	53.992	0	59.05	325900000	28	204	A1Z9E3	A1Z9E3	Elongation factor Tu	mEFTu1	FBgn0024556
16.2281	16.3091	15.321	15.8536	16.2447	16.1352	15.508	16.0487	15.9179	16.1058	15.6938	15.8161	15.6827	15.5224	15.2857	15.4029	15.5143	cellular component assembly;cellular component assembly at cellular level;cellular component organization;cellular component organization at cellular level;cellular component organization or biogenesis;cellular component organization or biogenesis at cellular level;cellular process;cytoskeleton organization;organelle organization;postsynaptic density assembly;postsynaptic density organization;syn…	binding;GKAP/Homer scaffold activity;protein binding;protein complex scaffold;receptor signaling complex scaffold activity;structural molecule activity	cell part;cytoskeletal part;intracellular organelle part;intracellular part;organelle part;postsynaptic density;synapse part	cellular component assembly;cellular component organization;cellular process;cytoskeleton organization;organelle organization	cell part		Ank_2;PDZ;SH3_2		ANKrepeat;Completeproteome;Proteomicsidentification;Referenceproteome;Repeat		11	11	11	9.2	9.2	9.2	199	0	30.678	26883000	66	52	A1Z9K8	A1Z9K8		Prosap	FBgn0040752
18.3015	18.4681	18.5678	17.9105	18.5389	18.6576	17.2851	17.2466	17.1827	17.28	16.5877	16.8028	16.9806	17.27	16.8301	17.0821	17.0033	biosynthetic process;cellular biosynthetic process;cellular macromolecule biosynthetic process;cellular macromolecule metabolic process;cellular metabolic process;cellular nitrogen compound metabolic process;cellular process;macromolecule biosynthetic process;macromolecule metabolic process;metabolic process;nitrogen compound metabolic process;nucleic acid metabolic process;nucleobase-containing …		cell part;DNA-directed RNA polymerase complex;DNA-directed RNA polymerase I complex;intracellular organelle part;intracellular part;macromolecular complex;nuclear DNA-directed RNA polymerase complex;nuclear part;nucleolar part;organelle part;protein complex;RNA polymerase complex	biosynthetic process;cellular metabolic process;cellular nitrogen compound metabolic process;cellular process;macromolecule metabolic process;metabolic process;nitrogen compound metabolic process;nucleobase-containing compound metabolic process;primary metabolic process;RNA metabolic process;transcription from RNA polymerase I promoter	cell part;macromolecular complex;protein complex;RNA polymerase complex				Completeproteome;Proteomicsidentification;Referenceproteome		13	13	13	6.7	6.7	6.7	460.95	0	28.893	36860000	174	51	A1Z9M5	A1Z9M5	Titin	Sdb	FBgn0050069
17.3149	17.2398	16.674	16.5683	17.0244	16.9312	16.4204	16.7301	16.1008	16.0383	16.3414	16.2804	16.4469	16.1949	16.3122	15.9517	16.1862	anatomical structure morphogenesis;biological regulation;cell part morphogenesis;cellular component morphogenesis;cellular component organization;cellular component organization at cellular level;cellular component organization or biogenesis;cellular component organization or biogenesis at cellular level;cellular developmental process;cellular membrane fusion;cellular membrane organization;cellul…	binding;catalytic activity;GTP binding;GTPase activity;guanyl nucleotide binding;guanyl ribonucleotide binding;hydrolase activity;hydrolase activity, acting on acid anhydrides;hydrolase activity, acting on acid anhydrides, in phosphorus-containing anhydrides;nucleoside-triphosphatase activity;nucleotide binding;purine nucleotide binding;purine ribonucleoside triphosphate binding;purine ribonucleo…	cell part;cytoplasmic part;intracellular membrane-bounded organelle;intracellular organelle;intracellular part;membrane-bounded organelle;mitochondrion;organelle	anatomical structure morphogenesis;biological regulation;cellular component morphogenesis;cellular component organization;cellular membrane organization;cellular process;developmental process;membrane fusion;membrane organization;metabolic process;mitochondrion organization;organelle fusion;organelle organization;regulation of organelle organization	cell part;intracellular membrane-bounded organelle;intracellular organelle;mitochondrion;organelle			ANTI_APOPTOSIS;APOPTOSIS_GO;BLALOCK_ALZHEIMERS_DISEASE_DN;BLALOCK_ALZHEIMERS_DISEASE_INCIPIENT_DN;BONOME_OVARIAN_CANCER_SURVIVAL_OPTIMAL_DEBULKING;CELL_DEVELOPMENT;CELLULAR_LOCALIZATION;chr3q28;CYTOPLASM;CYTOPLASMIC_PART;CYTOSKELETON_DEPENDENT_INTRACELLULAR_TRANSPORT;CYTOSKELETON_ORGANIZATION_AND_BIOGENESIS;DACOSTA_UV_RESPONSE_VIA_ERCC3_COMMON_DN;DACOSTA_UV_RESPONSE_VIA_ERCC3_DN;DENDRITE;ENVELOPE…	Completeproteome;GTP-binding;Nucleotide-binding;Proteomicsidentification;Referenceproteome		13	13	13	16.6	16.6	16.6	111.79	0	29.695	37185000	58	44	A1Z9N0	A1Z9N0	Dynamin-like 120 kDa protein, mitochondrial	Opa1	FBgn0261276
NaN	NaN	NaN	15.7514	15.8269	15.395	14.9773	15.6107	17.5594	17.7472	15.0936	15.2896	15.2662	15.2308	14.8601	17.0232	17.15	behavior;behavioral response to nutrient;biological regulation;cation transport;cellular chemical homeostasis;cellular homeostasis;cellular ion homeostasis;cellular potassium ion transport;cellular process;chemical homeostasis;chemosensory behavior;circadian behavior;circadian rhythm;circadian sleep/wake cycle process;circadian sleep/wake cycle, sleep;determination of adult lifespan;establishment…	cation channel activity;cation transmembrane transporter activity;channel activity;gated channel activity;ion channel activity;ion transmembrane transporter activity;passive transmembrane transporter activity;potassium channel activity;substrate-specific channel activity;substrate-specific transmembrane transporter activity;substrate-specific transporter activity;transmembrane transporter activit…	cell part;integral to membrane;integral to plasma membrane;intrinsic to membrane;intrinsic to plasma membrane;membrane part;plasma membrane part	behavior;biological regulation;cellular homeostasis;cellular ion homeostasis;cellular process;establishment of localization;homeostatic process;ion transport;multicellular organismal process;regulation of transport;response to chemical stimulus;response to external stimulus;response to extracellular stimulus;response to stimulus;rhythmic process;sleep;transmembrane transport;transport	cell part		cNMP_binding;Ion_trans;Ion_trans_N		Completeproteome;Ionchannel;Iontransport;Membrane;Proteomicsidentification;Referenceproteome;Transmembrane;Transmembranehelix;Transport		8	8	8	8.4	8.4	8.4	148.07	0	22.245	18644000	53	22	A1Z9N7	A1Z9N7		Ih	FBgn0263397
16.7894	16.742	NaN	16.9395	16.8245	16.8343	16.8358	17.0895	16.7608	16.6406	16.3151	16.4399	17.0818	16.7458	16.74	16.8218	16.8468	cellular process;establishment of localization;transmembrane transport;transport		cell part;integral to membrane;intrinsic to membrane;membrane part	cellular process;establishment of localization;transmembrane transport;transport	cell part		MFS_1;MFS_1_like		Completeproteome;Proteomicsidentification;Referenceproteome		5	5	5	11.4	11.4	11.4	83.311	0	22.467	29930000	19	33	A1Z9U2	A1Z9U2		jef	FBgn0033958
17.8929	17.8906	17.9697	17.5575	18.2125	18.2368	17.5305	17.6688	18.1475	18.2466	17.7189	17.7646	17.6767	17.5762	17.3066	17.972	18.2594	actin cytoskeleton organization;actin filament-based process;actomyosin structure organization;anatomical structure development;anatomical structure formation involved in morphogenesis;biological regulation;cellular component assembly;cellular component assembly at cellular level;cellular component assembly involved in morphogenesis;cellular component organization;cellular component organization …	actin binding;actinin binding;alpha-actinin binding;binding;cation binding;cytoskeletal protein binding;ion binding;metal ion binding;muscle alpha-actinin binding;protein binding;transition metal ion binding;zinc ion binding	actin cytoskeleton;actin filament bundle;actomyosin;adherens junction;anchoring junction;apical part of cell;basal part of cell;basolateral plasma membrane;cell junction;cell leading edge;cell part;cell-cell adherens junction;cell-cell junction;cell-substrate adherens junction;cell-substrate junction;contractile fiber part;cytoplasmic part;cytoskeletal part;cytoskeleton;focal adhesion;intracellul…	anatomical structure development;anatomical structure formation involved in morphogenesis;biological regulation;cellular component assembly;cellular component organization;cellular process;cytoskeleton organization;developmental process;organelle organization	apical part of cell;basal part of cell;cell leading edge;cell part;cytoskeleton;intracellular non-membrane-bounded organelle;intracellular organelle;organelle		LIM;PDZ		Alternativesplicing;Completeproteome;Cytoplasm;Cytoskeleton;LIMdomain;Metal-binding;Phosphoprotein;Referenceproteome;Repeat;Zinc		23	23	23	13.6	13.6	13.6	238.06	0	70.831	166630000	103	160	A1ZA47	A1ZA47	PDZ and LIM domain protein Zasp	Zasp52	FBgn0265991
NaN	NaN	NaN	NaN	NaN	NaN	NaN	NaN	NaN	13.6888	14.9394	15.356	15.6505	16.0596	16.394	15.4377	15.575	metabolic process	carboxylic ester hydrolase activity;catalytic activity;hydrolase activity;hydrolase activity, acting on ester bonds	extracellular region part;extracellular space	metabolic process	extracellular space	Drug metabolism - other enzymes;Tropane, piperidine and pyridine alkaloid biosynthesis	COesterase		Completeproteome;Hydrolase;Proteomicsidentification;Referenceproteome;Signal		7	7	7	14.7	14.7	14.7	62.097	0	28.47	13611000	21	28	A1ZA97	A1ZA97	Carboxylic ester hydrolase	Jhedup	FBgn0034076
20.323	20.5258	20.4297	20.0794	20.1346	20.0491	19.8366	19.8892	19.9105	19.867	19.9649	20.0059	20.1009	19.9429	20.1069	19.7583	19.7813	amine biosynthetic process;amine metabolic process;anatomical structure morphogenesis;appendage morphogenesis;biosynthetic process;carboxylic acid biosynthetic process;carboxylic acid metabolic process;cellular amine metabolic process;cellular amino acid biosynthetic process;cellular amino acid metabolic process;cellular biosynthetic process;cellular ketone metabolic process;cellular metabolic pr…	binding;catalytic activity;cofactor binding;L-aspartate:2-oxoglutarate aminotransferase activity;L-phenylalanine aminotransferase activity;L-phenylalanine:2-oxoglutarate aminotransferase activity;pyridoxal phosphate binding;transaminase activity;transferase activity;transferase activity, transferring nitrogenous groups;vitamin B6 binding;vitamin binding	cell part;cytoplasmic part;cytosol;intracellular membrane-bounded organelle;intracellular organelle;intracellular part;membrane-bounded organelle;microbody;organelle;peroxisome	amine metabolic process;anatomical structure morphogenesis;biosynthetic process;cellular amino acid metabolic process;cellular ketone metabolic process;cellular metabolic process;cellular nitrogen compound metabolic process;cellular process;developmental process;metabolic process;nitrogen compound metabolic process;organic acid metabolic process;primary metabolic process;small molecule metabolic …	cell part;cytosol;intracellular membrane-bounded organelle;intracellular organelle;microbody;organelle;peroxisome	Alanine, aspartate and glutamate metabolism;Arginine and proline metabolism;Cysteine and methionine metabolism;Phenylalanine metabolism;Phenylalanine, tyrosine and tryptophan biosynthesis;Tyrosine metabolism	Aminotran_1_2	ACCAAAG,MIR-9;AKT_UP.V1_UP;AMINE_CATABOLIC_PROCESS;AMINE_METABOLIC_PROCESS;AMINO_ACID_AND_DERIVATIVE_METABOLIC_PROCESS;AMINO_ACID_CATABOLIC_PROCESS;AMINO_ACID_METABOLIC_PROCESS;BENPORATH_CYCLING_GENES;BLALOCK_ALZHEIMERS_DISEASE_DN;BLUM_RESPONSE_TO_SALIRASIB_UP;CAIRO_HEPATOBLASTOMA_DN;CARBOXYLIC_ACID_METABOLIC_PROCESS;CASORELLI_ACUTE_PROMYELOCYTIC_LEUKEMIA_DN;CATABOLIC_PROCESS;CELLULAR_CATABOLIC_P…	Aminotransferase;Completeproteome;Proteomicsidentification;Referenceproteome;Transferase		18	18	18	47.1	47.1	47.1	48.579	0	76.188	554420000	21	222	A1ZAA5	A1ZAA5		Got1	FBgn0001124
NaN	NaN	NaN	NaN	NaN	NaN	NaN	NaN	NaN	NaN	NaN	NaN	NaN	NaN	NaN	NaN	NaN	acyl-CoA metabolic process;biosynthetic process;carboxylic acid biosynthetic process;carboxylic acid metabolic process;cellular biosynthetic process;cellular ketone metabolic process;cellular lipid metabolic process;cellular metabolic process;cellular process;coenzyme metabolic process;cofactor metabolic process;ether lipid biosynthetic process;ether lipid metabolic process;fatty acid biosyntheti…	catalytic activity;fatty-acyl-CoA reductase (alcohol-forming) activity;long-chain-fatty-acyl-CoA reductase activity;oxidoreductase activity;oxidoreductase activity, acting on the aldehyde or oxo group of donors;oxidoreductase activity, acting on the aldehyde or oxo group of donors, NAD or NADP as acceptor	cell part;cytoplasmic part;integral to membrane;intracellular membrane-bounded organelle;intracellular organelle;intracellular organelle part;intracellular part;intrinsic to membrane;membrane;membrane part;membrane-bounded organelle;microbody;microbody membrane;microbody part;organelle;organelle membrane;organelle part;peroxisomal membrane;peroxisomal part;peroxisome	biosynthetic process;cellular ketone metabolic process;cellular lipid metabolic process;cellular metabolic process;cellular process;cofactor metabolic process;glycerol ether metabolic process;lipid metabolic process;metabolic process;organic acid metabolic process;primary metabolic process;small molecule metabolic process	cell part;intracellular membrane-bounded organelle;intracellular organelle;membrane;microbody;organelle;peroxisome	Peroxisome	NAD_binding_4;Sterile		Completeproteome;Lipidbiosynthesis;Lipidmetabolism;Membrane;NADP;Oxidoreductase;Referenceproteome;Transmembrane;Transmembranehelix		2	2	2	4.5	4.5	4.5	69.682	0.0076651	2.5572	352050	33	1	A1ZAI5	A1ZAI5	Putative fatty acyl-CoA reductase CG5065	CG5065	FBgn0034145
18.4795	18.4689	18.6618	18.2396	18.46	18.6224	18.2172	18.2664	18.8127	18.7847	18.4248	18.5321	18.6092	18.4442	18.1615	17.8555	17.7898	anterograde axon cargo transport;anterograde synaptic vesicle transport;axon cargo transport;axon guidance;behavior;biological regulation;cell projection assembly;cell projection organization;cellular component assembly;cellular component assembly at cellular level;cellular component movement;cellular component organization;cellular component organization at cellular level;cellular component orga…	adenyl nucleotide binding;adenyl ribonucleotide binding;ATP binding;binding;catalytic activity;hydrolase activity;hydrolase activity, acting on acid anhydrides;hydrolase activity, acting on acid anhydrides, in phosphorus-containing anhydrides;microtubule motor activity;motor activity;nucleoside-triphosphatase activity;nucleotide binding;purine nucleotide binding;purine ribonucleoside triphosphate…	axon;cell part;cell projection;cytoplasm;cytoskeletal part;dendrite;intracellular organelle part;intracellular part;kinesin complex;macromolecular complex;microtubule;microtubule associated complex;neuron projection;organelle part;protein complex	behavior;biological regulation;cellular component assembly;cellular component movement;cellular component organization;cellular localization;cellular process;cytoskeleton-dependent intracellular transport;developmental maturation;developmental process;establishment of localization;localization;locomotion;multicellular organismal process;organelle localization;organelle organization;regulation of …	cell part;cell projection;cytoplasm;macromolecular complex;neuron projection;protein complex		DUF3694;KIF1B;Kinesin;PH		Alternativesplicing;ATP-binding;Coiledcoil;Completeproteome;Cytoplasm;Cytoskeleton;Microtubule;Motorprotein;Nucleotide-binding;Phosphoprotein;Referenceproteome		63	63	63	48.6	48.6	48.6	189.34	0	252.24	602010000	88	483	A1ZAJ2	A1ZAJ2	Kinesin-like protein unc-104	unc-104	FBgn0267002
NaN	NaN	NaN	NaN	14.6145	14.442	15.1568	NaN	14.6269	16.2822	16.5799	16.1759	15.4323	15.188	14.253	14.4735	14.8046							DUF2045		Completeproteome;Proteomicsidentification;Referenceproteome		3	3	3	5.3	5.3	5.3	99.09	0	8.566	6499500	35	17	A1ZAP1	A1ZAP1		Dmel\CG9646	FBgn0034184
NaN	NaN	NaN	NaN	15.6968	15.9983	15.8174	15.8591	NaN	14.9362	15.4016	15.2478	14.9183	15.1627	15.6506	15.6083	15.5014	macromolecule metabolic process;metabolic process;multicellular organism reproduction;multicellular organismal process;primary metabolic process;protein metabolic process;proteolysis;proteolysis involved in cellular protein catabolic process;reproduction	catalytic activity;cysteine-type endopeptidase activity;cysteine-type peptidase activity;endopeptidase activity;hydrolase activity;peptidase activity;peptidase activity, acting on L-amino acid peptides	cell part;cytoplasmic part;extracellular region;extracellular region part;extracellular space;intracellular membrane-bounded organelle;intracellular organelle;intracellular part;lysosome;lytic vacuole;membrane-bounded organelle;organelle;vacuole	macromolecule metabolic process;metabolic process;multicellular organismal process;primary metabolic process;protein metabolic process;proteolysis;proteolysis involved in cellular protein catabolic process;reproduction	cell part;extracellular region;extracellular space;intracellular membrane-bounded organelle;intracellular organelle;lysosome;organelle;vacuole	Lysosome;Osteoclast differentiation;Rheumatoid arthritis;Toll-like receptor signaling pathway	Inhibitor_I29;Peptidase_C1		Completeproteome;Hydrolase;Protease;Proteomicsidentification;Referenceproteome;Thiolprotease		3	3	3	12.4	12.4	12.4	44.058	0	9.6815	9705400	20	12	A1ZAU4	A1ZAU4		CtsK2	FBgn0034229
NaN	NaN	NaN	15.3795	NaN	NaN	15.451	NaN	15.4226	15.8545	15.5265	15.5459	15.2054	15.2493	NaN	15.1108	15.2499	biological regulation;cellular component assembly;cellular component assembly at cellular level;cellular component organization;cellular component organization at cellular level;cellular component organization or biogenesis;cellular component organization or biogenesis at cellular level;cellular macromolecular complex assembly;cellular macromolecular complex subunit organization;cellular process;…	binding;nucleic acid binding;RNA binding;translation factor activity, nucleic acid binding;translation initiation factor activity	cell part;cytoplasmic part;cytosol;eukaryotic 43S preinitiation complex;eukaryotic 48S preinitiation complex;eukaryotic translation initiation factor 3 complex;intracellular membrane-bounded organelle;intracellular organelle;intracellular part;macromolecular complex;membrane-bounded organelle;mitochondrion;organelle;protein complex;ribonucleoprotein complex;translation preinitiation complex	biological regulation;cellular component assembly;cellular component organization;cellular macromolecular complex assembly;cellular process;macromolecular complex assembly;regulation of translation;ribonucleoprotein complex assembly;translational initiation	cell part;cytosol;intracellular membrane-bounded organelle;intracellular organelle;macromolecular complex;mitochondrion;organelle;protein complex;ribonucleoprotein complex	RNA transport	eIF-3c_N;PCI		Completeproteome;Cytoplasm;Initiationfactor;Phosphoprotein;Proteinbiosynthesis;Referenceproteome		5	5	5	6	6	6	105.65	0	10.977	9870900	44	19	A1ZAX1	A1ZAX1	Eukaryotic translation initiation factor 3 subunit C	eIF3c	FBgn0034258
NaN	NaN	NaN	NaN	NaN	NaN	NaN	NaN	NaN	NaN	NaN	NaN	NaN	NaN	NaN	NaN	NaN		binding;carbohydrate binding					Lectin_C		Completeproteome;Referenceproteome		1	1	1	7.9	7.9	7.9	21.059	0	5.7386	9447600	5	9	A1ZB48	A1ZB48		Dmel\CG14500	FBgn0034318
NaN	15.257	NaN	NaN	14.6761	15.7386	14.7699	NaN	NaN	14.5554	14.8981	15.3094	15.4146	16.0634	16.7993	16.1447	15.6626	amine metabolic process;carboxylic acid metabolic process;cellular amine metabolic process;cellular amino acid metabolic process;cellular ketone metabolic process;cellular metabolic process;cellular modified amino acid metabolic process;cellular nitrogen compound metabolic process;cellular process;glutathione metabolic process;metabolic process;nitrogen compound metabolic process;organic acid met…	catalytic activity;glutathione transferase activity;transferase activity;transferase activity, transferring alkyl or aryl (other than methyl) groups	cell part;cytoplasm;intracellular part	amine metabolic process;cellular amino acid metabolic process;cellular ketone metabolic process;cellular metabolic process;cellular nitrogen compound metabolic process;cellular process;metabolic process;nitrogen compound metabolic process;organic acid metabolic process;peptide metabolic process;primary metabolic process;small molecule metabolic process;sulfur compound metabolic process	cell part;cytoplasm	Drug metabolism - cytochrome P450;Glutathione metabolism;Metabolism of xenobiotics by cytochrome P450	GST_C;GST_N_3		Completeproteome;Proteomicsidentification;Referenceproteome;Transferase		4	4	4	19.1	19.1	19.1	24.947	0	8.3214	10830000	13	16	A1ZB68	A1ZB68		GstE3	FBgn0063497
NaN	NaN	NaN	NaN	NaN	NaN	NaN	NaN	NaN	NaN	NaN	NaN	NaN	NaN	NaN	NaN	NaN	amine metabolic process;carboxylic acid metabolic process;cellular amine metabolic process;cellular amino acid metabolic process;cellular ketone metabolic process;cellular metabolic process;cellular modified amino acid metabolic process;cellular nitrogen compound metabolic process;cellular process;glutathione metabolic process;metabolic process;nitrogen compound metabolic process;organic acid met…	catalytic activity;glutathione transferase activity;transferase activity;transferase activity, transferring alkyl or aryl (other than methyl) groups	cell part;cytoplasm;intracellular part	amine metabolic process;cellular amino acid metabolic process;cellular ketone metabolic process;cellular metabolic process;cellular nitrogen compound metabolic process;cellular process;metabolic process;nitrogen compound metabolic process;organic acid metabolic process;peptide metabolic process;primary metabolic process;small molecule metabolic process;sulfur compound metabolic process	cell part;cytoplasm	Drug metabolism - cytochrome P450;Glutathione metabolism;Metabolism of xenobiotics by cytochrome P450	GST_C;GST_N_3		Completeproteome;Referenceproteome;Transferase		2	2	2	11.3	11.3	11.3	25.33	0.00071994	4.557	2318700	11	9	A1ZB69	A1ZB69		GstE4	FBgn0063496
NaN	NaN	NaN	NaN	NaN	NaN	NaN	NaN	NaN	NaN	NaN	NaN	NaN	NaN	NaN	NaN	NaN							WD40		Completeproteome;Referenceproteome;Repeat;WDrepeat		1	1	1	0.7	0.7	0.7	216.17	0.008149	2.4298	2589800	92	5	A1ZB93	A1ZB93		BcDNA:GH04922	FBgn0028496
19.8056	19.8658	19.3351	19.6099	19.5204	19.3939	19.7968	19.8698	19.8071	19.7616	19.4724	19.5418	19.9372	19.7362	19.5312	19.5473	19.6192		acyl-CoA dehydrogenase activity;binding;catalytic activity;coenzyme binding;cofactor binding;flavin adenine dinucleotide binding;oxidoreductase activity;oxidoreductase activity, acting on the CH-CH group of donors	cell part;cytoplasmic part;cytoskeletal part;intracellular organelle part;intracellular part;lipid particle;macromolecular complex;microtubule associated complex;organelle part;protein complex		cell part;lipid particle;macromolecular complex;protein complex	Fatty acid metabolism	Acyl-CoA_dh_1;Acyl-CoA_dh_M;Acyl-CoA_dh_N		Completeproteome;FAD;Flavoprotein;Oxidoreductase;Proteomicsidentification;Referenceproteome		26	26	26	56.9	56.9	56.9	68.367	0	141.26	822550000	34	401	A1ZBJ2	A1ZBJ2	Very long-chain specific acyl-CoA dehydrogenase, mitochondrial	Acadvl	FBgn0034432
NaN	NaN	NaN	17.0034	16.8218	NaN	NaN	NaN	NaN	NaN	NaN	NaN	17.0069	16.5908	17.0036	16.5693	16.4767	behavior;cognition;learning or memory;long-term memory;macromolecule metabolic process;memory;metabolic process;multicellular organismal process;neurological system process;primary metabolic process;protein metabolic process;proteolysis;proteolysis involved in cellular protein catabolic process;response to stimulus;short-term memory;system process	catalytic activity;cysteine-type endopeptidase activity;cysteine-type endopeptidase inhibitor activity;cysteine-type peptidase activity;endopeptidase activity;endopeptidase inhibitor activity;endopeptidase regulator activity;enzyme inhibitor activity;enzyme regulator activity;hydrolase activity;peptidase activity;peptidase activity, acting on L-amino acid peptides;peptidase inhibitor activity;pep…	cell part;cytoplasmic part;endomembrane system;extracellular region part;extracellular space;intracellular membrane-bounded organelle;intracellular organelle;intracellular part;lysosome;lytic vacuole;membrane-bounded organelle;organelle;vacuole	behavior;macromolecule metabolic process;metabolic process;multicellular organismal process;neurological system process;primary metabolic process;protein metabolic process;proteolysis;proteolysis involved in cellular protein catabolic process;response to stimulus	cell part;endomembrane system;extracellular space;intracellular membrane-bounded organelle;intracellular organelle;lysosome;organelle;vacuole		Inhibitor_I29		3D-structure;Completeproteome;Hydrolase;Proteomicsidentification;Referenceproteome		3	3	3	49.4	49.4	49.4	9.4636	0	8.5152	12397000	3	20	A1ZBK7	A1ZBK7		cer	FBgn0034443
14.8684	NaN	NaN	NaN	NaN	14.8861	NaN	NaN	NaN	NaN	NaN	NaN	15.3247	14.926	15.4866	NaN	14.8309	actin cytoskeleton organization;actin filament organization;actin filament-based process;anatomical structure development;anatomical structure morphogenesis;anterior/posterior axis specification;antimicrobial humoral response;asymmetric protein localization;axis specification;biological regulation;border follicle cell delamination;border follicle cell migration;cell development;cell differentiati…	adenyl nucleotide binding;adenyl ribonucleotide binding;ATP binding;binding;catalytic activity;kinase activity;nucleotide binding;phosphotransferase activity, alcohol group as acceptor;protein kinase activity;protein serine/threonine kinase activity;purine nucleotide binding;purine ribonucleoside triphosphate binding;purine ribonucleotide binding;ribonucleotide binding;tau-protein kinase activity…	axon part;basolateral plasma membrane;cell cortex;cell part;cell projection part;cytoplasmic part;extracellular region part;fusome;germline ring canal;intercellular bridge;intracellular part;membrane part;neuromuscular junction;plasma membrane part;synapse;synapse part;terminal button;type I terminal button	anatomical structure development;anatomical structure morphogenesis;biological regulation;cell development;cell differentiation;cell motility;cellular component assembly;cellular component movement;cellular component organization;cellular localization;cellular metabolic process;cellular process;cytoskeleton organization;developmental process;establishment or maintenance of cell polarity;growth;im…	cell cortex;cell part;synapse		KA1;Pkinase		ATP-binding;Completeproteome;Kinase;Nucleotide-binding;Proteomicsidentification;Referenceproteome;Serine/threonine-proteinkinase;Transferase		4	4	4	4.9	4.9	4.9	126.32	0	5.1415	5428000	50	5	A1ZBL9;Q9VGP9	A1ZBL9	non-specific serine/threonine protein kinase	par-1	FBgn0260934
NaN	NaN	NaN	NaN	NaN	16.4605	NaN	NaN	NaN	16.0026	NaN	NaN	16.7257	16.0547	15.7752	16.2019	NaN		catalytic activity;transferase activity;transferase activity, transferring phosphorus-containing groups					EcKinase		Completeproteome;Referenceproteome;Transferase		5	5	5	14.3	14.3	14.3	47.357	0	7.9722	9431200	25	7	A1ZBR1;Q9VL46	A1ZBR1		Dmel\CG16898	FBgn0034480
17.1373	17.3046	NaN	NaN	16.4496	16.255	16.2464	17.8582	17.0056	17.0455	17.5205	17.6945	17.0325	17.3852	17.3227	17.6288	17.5769	multicellular organism reproduction;multicellular organismal process;reproduction		extracellular region part;extracellular space	multicellular organismal process;reproduction	extracellular space				Completeproteome;Proteomicsidentification;Referenceproteome		4	4	4	26.9	26.9	26.9	26.229	0	11.59	32954000	8	38	A1ZBU8	A1ZBU8		Bbd	FBgn0034512
15.7562	16.1864	NaN	16.401	15.8775	16.2254	15.8267	16.1191	15.8348	16.0876	15.6629	15.9478	15.6211	15.4877	15.5185	15.4564	15.08	anatomical structure morphogenesis;appendage morphogenesis;biological regulation;cell fate commitment;cell proliferation;cellular developmental process;cellular process;developmental growth;developmental process;growth;imaginal disc growth;organ growth;regulation of alternative nuclear mRNA splicing, via spliceosome;regulation of biological process;regulation of cellular metabolic process;regulat…	binding;mRNA binding;nucleic acid binding;protein binding;RNA binding;transcription factor binding	cell part;chromatin;chromosomal part;cytoplasm;intracellular membrane-bounded organelle;intracellular organelle;intracellular organelle part;intracellular part;macromolecular complex;membrane-bounded organelle;nuclear body;nuclear part;nuclear speck;nucleoplasm part;nucleus;omega speckle;organelle;organelle part;ribonucleoprotein complex	anatomical structure morphogenesis;biological regulation;cell proliferation;cellular process;developmental process;growth	cell part;cytoplasm;intracellular membrane-bounded organelle;intracellular organelle;macromolecular complex;nucleus;organelle;ribonucleoprotein complex	Spliceosome	KH_1;KH_3		Completeproteome;Proteomicsidentification;Referenceproteome		4	4	4	12	12	12	51.021	0	7.2177	12960000	19	25	A1ZBW0	A1ZBW0		HnRNP-K	FBgn0267791
NaN	NaN	NaN	NaN	NaN	NaN	NaN	NaN	NaN	16.1232	16.3201	NaN	16.2304	16.1368	16.5978	17.8871	17.9544	anatomical structure development;chitin-based cuticle development;cuticle development;developmental process	structural constituent of chitin-based cuticle;structural constituent of chitin-based larval cuticle;structural constituent of cuticle;structural molecule activity	extracellular matrix;extracellular region part	anatomical structure development;developmental process	extracellular matrix		Chitin_bind_4		Completeproteome;Proteomicsidentification;Referenceproteome		3	3	3	38.9	38.9	38.9	15.605	0	16.982	14859000	7	6	A8DRW0	A8DRW0		Cpr49Aa	FBgn0050045
NaN	NaN	NaN	NaN	14.7165	14.4954	14.6978	14.6962	NaN	14.5486	NaN	14.5571	NaN	14.5179	14.2866	14.4011	14.6499	catabolic process;cellular catabolic process;cellular metabolic process;cellular nitrogen compound catabolic process;cellular nitrogen compound metabolic process;cellular process;metabolic process;nitrogen compound metabolic process;nucleobase-containing compound catabolic process;nucleobase-containing compound metabolic process;nucleobase-containing small molecule metabolic process;nucleoside ph…	5'-nucleotidase activity;catalytic activity;hydrolase activity;hydrolase activity, acting on ester bonds;nucleotidase activity;phosphatase activity;phosphoric ester hydrolase activity		catabolic process;cellular metabolic process;cellular nitrogen compound metabolic process;cellular process;metabolic process;nitrogen compound metabolic process;nucleobase-containing compound catabolic process;nucleobase-containing compound metabolic process;nucleobase-containing small molecule metabolic process;nucleotide metabolic process;primary metabolic process;small molecule metabolic proce…		Nicotinate and nicotinamide metabolism;Purine metabolism;Pyrimidine metabolism	5_nucleotid_C;Metallophos		Completeproteome;Hydrolase;Proteomicsidentification;Referenceproteome		4	4	4	7.2	7.2	7.2	85.92	0	11.761	4864600	36	14	A8DY95	A8DY95		Dmel\CG11883	FBgn0033538
NaN	NaN	NaN	NaN	NaN	NaN	NaN	NaN	NaN	NaN	NaN	NaN	NaN	NaN	NaN	NaN	NaN		binding;cation binding;cytoskeletal protein binding;ion binding;metal ion binding;protein binding;structural constituent of muscle;structural molecule activity;transition metal ion binding;zinc ion binding	cell part;dystrobrevin complex;dystrophin-associated glycoprotein complex;macromolecular complex;membrane part;plasma membrane part;protein complex		cell part;dystrophin-associated glycoprotein complex;macromolecular complex;protein complex		EF-hand_2;EF-hand_3;ZZ		Completeproteome;Proteomicsidentification;Referenceproteome		1	1	1	2.2	2.2	2.2	90.484	0.00072993	4.706	3763800	33	6	A8DYB7	A8DYB7		Dyb	FBgn0033739
NaN	NaN	NaN	15.6664	15.268	NaN	NaN	NaN	15.5458	15.6871	NaN	NaN	15.9365	15.4821	15.7403	16.5483	15.6377			cell part;cytoplasmic part;intracellular membrane-bounded organelle;intracellular organelle;intracellular part;lipid particle;membrane;membrane-bounded organelle;mitochondrion;organelle		cell part;intracellular membrane-bounded organelle;intracellular organelle;lipid particle;membrane;mitochondrion;organelle		Band_7	BENPORATH_MYC_MAX_TARGETS;BERTUCCI_MEDULLARY_VS_DUCTAL_BREAST_CANCER_UP;BIOCARTA_CARM_ER_PATHWAY;BURTON_ADIPOGENESIS_5;CAIRO_HEPATOBLASTOMA_CLASSES_UP;CCAWYNNGAAR_UNKNOWN;CHANDRAN_METASTASIS_TOP50_DN;CHAUHAN_RESPONSE_TO_METHOXYESTRADIOL_DN;chr12p13;CTTTGA_V$LEF1_Q2;CYTOPLASM;CYTOPLASMIC_PART;DANG_BOUND_BY_MYC;DIAZ_CHRONIC_MEYLOGENOUS_LEUKEMIA_UP;ENK_UV_RESPONSE_KERATINOCYTE_UP;ENVELOPE;GCCATNTTG_…	Completeproteome;Proteomicsidentification;Referenceproteome		5	5	5	14.8	14.8	14.8	37.28	0	8.5985	11187000	25	19	A8DYI6	A8DYI6	Prohibitin	Phb2	FBgn0010551
NaN	NaN	NaN	NaN	NaN	NaN	NaN	NaN	NaN	NaN	NaN	NaN	NaN	NaN	NaN	NaN	NaN	cell communication;cell-cell signaling;cell-cell signaling involved in cell fate commitment;cellular process;lateral inhibition;signaling		cell part;integral to membrane;intrinsic to membrane;membrane part	cell communication;cell-cell signaling;cellular process;signaling	cell part		C2-set_2;V-set		Completeproteome;Disulfidebond;Immunoglobulindomain;Membrane;Referenceproteome;Repeat;Transmembrane;Transmembranehelix		1	1	1	1.4	1.4	1.4	129.18	0.0054414	2.7272	986280	45	2	A8DYJ6	A8DYJ6		side-VIII	FBgn0086604
NaN	15.608	NaN	15.8194	16.0447	16.0937	15.9905	15.8956	16.083	16.0582	15.3627	15.0922	15.5396	15.5104	15.7084	15.3349	15.673							CUB		Completeproteome;Referenceproteome		6	6	6	10.6	10.6	10.6	106.72	0	14.696	12684000	46	28	A8DYL2	A8DYL2		CG13498	FBgn0085399
NaN	NaN	NaN	NaN	17.1766	17.4142	15.0478	15.3676	15.7928	16.1746	15.7696	15.275	16.3554	16.3651	15.7606	15.9781	15.9179	actin cytoskeleton organization;actin filament-based process;actomyosin structure organization;adult somatic muscle development;anatomical structure development;cellular component organization;cellular component organization at cellular level;cellular component organization or biogenesis;cellular component organization or biogenesis at cellular level;cellular process;cytoskeleton organization;dev…	adenyl nucleotide binding;adenyl ribonucleotide binding;ATP binding;binding;catalytic activity;enzyme regulator activity;GTPase regulator activity;guanyl-nucleotide exchange factor activity;nucleoside-triphosphatase regulator activity;nucleotide binding;purine nucleotide binding;purine ribonucleoside triphosphate binding;purine ribonucleotide binding;Ras guanyl-nucleotide exchange factor activity…	cell part;contractile fiber part;cytoplasmic part;intracellular part;M band;organelle part	anatomical structure development;cellular component organization;cellular process;cytoskeleton organization;developmental process;organelle organization	cell part		fn3;I-set;Pkinase;RhoGEF		Completeproteome;Proteomicsidentification;Referenceproteome;Repeat		10	10	10	3.6	3.6	3.6	475.65	0	18.982	19572000	238	19	A8DYP0	A8DYP0	Obscurin	Unc-89	FBgn0053519
NaN	21.0775	NaN	21.4217	21.6122	21.5588	21.5493	21.7128	21.2926	21.2822	21.587	21.407	21.2416	21.2055	20.9549	21.1481	21.3378	biological regulation;biosynthetic process;cell cycle checkpoint;cell cycle phase;cell cycle process;cellular biosynthetic process;cellular component organization;cellular component organization at cellular level;cellular component organization or biogenesis;cellular component organization or biogenesis at cellular level;cellular macromolecule biosynthetic process;cellular macromolecule metabolic…	binding;eukaryotic initiation factor 4E binding;nucleic acid binding;protein binding;RNA 7-methylguanosine cap binding;RNA binding;RNA cap binding;translation factor activity, nucleic acid binding;translation initiation factor activity;translation initiation factor binding	cell part;cytoplasmic part;cytosol;eukaryotic translation initiation factor 4F complex;intracellular part;macromolecular complex;protein complex	biological regulation;biosynthetic process;cellular component organization;cellular metabolic process;cellular process;cytoskeleton organization;macromolecule metabolic process;metabolic process;mitosis;nuclear division;organelle fission;organelle organization;primary metabolic process;protein metabolic process;regulation of cell cycle;regulation of mitotic cell cycle;response to DNA damage stimu…	cell part;cytosol;macromolecular complex;protein complex	RNA transport;Viral myocarditis	MA3;MIF4G		Completeproteome;Initiationfactor;Proteinbiosynthesis;Proteomicsidentification;Referenceproteome		7	7	7	5.3	5.3	5.3	211.12	0	24.061	214180000	91	37	A8DZ29	A8DZ29		eIF4G1	FBgn0023213
15.9217	NaN	NaN	NaN	16.2178	16.014	15.8753	15.9274	NaN	15.7155	16.1821	16.0249	15.8989	15.932	15.8046	15.0201	15.5484							Kazal_2		Completeproteome;Referenceproteome		2	2	2	19.5	19.5	19.5	14.493	0	5.0301	9370900	5	9	A8JNG6	A8JNG6	Kazal-like domain-containing protein	Dmel\CG34454	FBgn0085483
NaN	NaN	NaN	NaN	NaN	NaN	NaN	NaN	NaN	NaN	NaN	NaN	NaN	NaN	NaN	NaN	NaN	anatomical structure development;biological regulation;cell cycle cytokinesis;cell cycle process;cell development;cell junction assembly;cell junction organization;cell-cell junction assembly;cell-cell junction organization;cellular component assembly;cellular component assembly at cellular level;cellular component organization;cellular component organization at cellular level;cellular component …	actin binding;binding;cytoskeletal protein binding;lipid binding;microtubule binding;phospholipid binding;protein binding;tubulin binding	adherens junction;anchoring junction;apical plasma membrane;apicolateral plasma membrane;cell cortex part;cell junction;cell part;cytoplasmic part;cytoskeletal part;intracellular organelle part;intracellular part;membrane;membrane part;organelle part;plasma membrane;plasma membrane part;spectrin	anatomical structure development;biological regulation;cell development;cell junction organization;cellular component assembly;cellular component organization;cellular membrane organization;cellular process;cytokinesis;developmental process;endocytosis;endosome transport;establishment of localization;membrane invagination;membrane organization;plasma membrane organization;response to stimulus;res…	cell part;membrane;plasma membrane		CH;SH3_9;Spectrin		Actin-binding;Completeproteome;Proteomicsidentification;Referenceproteome;Repeat		4	4	4	1.1	1.1	1.1	497.55	0	5.089	2533300	236	4	A8JNJ6	A8JNJ6		kst	FBgn0004167
17.5356	17.3956	16.681	17.1334	17.3071	17.3979	18.3751	18.4192	18.2026	18.2197	17.8277	17.8241	17.2214	17.7655	18.1977	17.9725	17.9562	acetyl-CoA catabolic process;acetyl-CoA metabolic process;catabolic process;cellular catabolic process;cellular metabolic process;cellular process;coenzyme catabolic process;coenzyme metabolic process;cofactor catabolic process;cofactor metabolic process;metabolic process;tricarboxylic acid cycle	binding;catalytic activity;coenzyme binding;cofactor binding;oxidoreductase activity;oxidoreductase activity, acting on the aldehyde or oxo group of donors;oxidoreductase activity, acting on the aldehyde or oxo group of donors, disulfide as acceptor;oxoglutarate dehydrogenase (succinyl-transferring) activity;thiamine pyrophosphate binding;vitamin binding	cell part;cytoplasmic part;cytoskeletal part;intracellular membrane-bounded organelle;intracellular organelle;intracellular organelle part;intracellular part;macromolecular complex;membrane-bounded organelle;microtubule associated complex;mitochondrion;organelle;organelle part;oxoglutarate dehydrogenase complex;protein complex	catabolic process;cellular metabolic process;cellular process;cofactor metabolic process;metabolic process	cell part;intracellular membrane-bounded organelle;intracellular organelle;macromolecular complex;mitochondrion;organelle;oxoglutarate dehydrogenase complex;protein complex	Citrate cycle (TCA cycle);Lysine degradation;Tryptophan metabolism	E1_dh;Transket_pyr		Completeproteome;Oxidoreductase;Proteomicsidentification;Referenceproteome		23	23	23	31.3	31.3	31.3	122.89	0	98.911	220780000	54	212	A8JNU6	A8JNU6	2-oxoglutarate dehydrogenase, mitochondrial	Ogdh	FBgn0010352
16.7148	16.4148	NaN	16.8437	16.9464	16.9614	16.4396	16.4916	16.4488	16.4829	16.3935	16.5326	16.6913	16.6527	16.4696	16.2532	16.4211			cell part;intracellular membrane-bounded organelle;intracellular organelle;intracellular part;membrane-bounded organelle;nucleus;organelle		cell part;intracellular membrane-bounded organelle;intracellular organelle;nucleus;organelle		MDM1		Completeproteome;Proteomicsidentification;Referenceproteome		10	10	10	15.6	15.6	15.6	96.404	0	23.821	34179000	51	49	A8JQV3	A8JQV3	Nuclear protein MDM1	Dmel\CG17816	FBgn0037525
NaN	NaN	NaN	NaN	NaN	NaN	NaN	NaN	NaN	NaN	NaN	NaN	NaN	NaN	NaN	NaN	NaN	anatomical structure morphogenesis;biological regulation;cell fate commitment;cell surface receptor linked signaling pathway;cellular developmental process;cellular process;cellular response to stimulus;compound eye cone cell fate commitment;developmental process;dorsal/ventral pattern formation;dorsal/ventral pattern formation, imaginal disc;enzyme linked receptor protein signaling pathway;epide…		cell part;intracellular membrane-bounded organelle;intracellular organelle;intracellular part;membrane-bounded organelle;nucleus;organelle	anatomical structure morphogenesis;biological regulation;cellular process;developmental process;response to stimulus;signal transduction	cell part;intracellular membrane-bounded organelle;intracellular organelle;nucleus;organelle		Helicase_C_4		Alternativesplicing;Coiledcoil;Completeproteome;Notchsignalingpathway;Nucleus;Phosphoprotein;Referenceproteome		2	2	2	2.7	2.7	2.7	180.37	0.0097533	2.3447	240860000	81	1	A8JUV0	A8JUV0	Protein strawberry notch	sno	FBgn0265630
NaN	NaN	NaN	15.3644	15.7924	15.8641	14.6088	14.8247	14.7046	15.0013	14.9028	15.0156	16.2539	16.5079	16.0251	16.0992	16.0358									Completeproteome;Proteomicsidentification;Referenceproteome		9	9	9	8.1	8.1	8.1	169.53	0	19.209	21882000	69	35	A8JUZ7	A8JUZ7		Dmel\CG15894	FBgn0029864
NaN	NaN	16.8947	NaN	NaN	NaN	NaN	NaN	NaN	15.6389	NaN	NaN	16.3691	16.0397	15.9045	16.2259	16.0688	biological regulation;cellular chemical homeostasis;cellular homeostasis;cellular ion homeostasis;cellular process;chemical homeostasis;homeostatic process;ion homeostasis;regulation of biological quality;regulation of membrane potential;regulation of membrane potential in photoreceptor cell;response to abiotic stimulus;response to light stimulus;response to radiation;response to stimulus	calcium channel regulator activity;channel regulator activity	cell part;cell projection;cell projection membrane;cell projection part;extrinsic to membrane;extrinsic to plasma membrane;inaD signaling complex;macromolecular complex;membrane part;plasma membrane part;protein complex;rhabdomere;rhabdomere membrane	biological regulation;cellular homeostasis;cellular ion homeostasis;cellular process;homeostatic process;response to abiotic stimulus;response to stimulus	cell part;cell projection;macromolecular complex;protein complex;rhabdomere		InaF-motif		Completeproteome;Referenceproteome		3	3	3	38.3	38.3	38.3	9.0336	0	4.9357	7793400	5	13	A8WH76	A8WH76		inaF-B	FBgn0259918
NaN	NaN	NaN	NaN	NaN	NaN	NaN	13.8011	16.3456	16.3713	NaN	NaN	13.7247	13.3673	NaN	13.8613	13.3636	biological regulation;macromolecule metabolic process;metabolic process;positive regulation of biological process;positive regulation of cell communication;positive regulation of cellular process;positive regulation of intracellular protein kinase cascade;positive regulation of JNK cascade;positive regulation of MAPKKK cascade;positive regulation of response to stimulus;positive regulation of sig…	binding;calcium ion binding;calcium-dependent cysteine-type endopeptidase activity;catalytic activity;cation binding;cysteine-type endopeptidase activity;cysteine-type peptidase activity;endopeptidase activity;hydrolase activity;ion binding;metal ion binding;peptidase activity;peptidase activity, acting on L-amino acid peptides	cell part;cytoplasm;intracellular part	biological regulation;macromolecule metabolic process;metabolic process;primary metabolic process;protein metabolic process;proteolysis	cell part;cytoplasm		EF-hand_7		Calcium;Completeproteome;Proteomicsidentification;Referenceproteome		4	4	4	30.3	30.3	30.3	20.765	0	9.1084	4035100	10	7	A8Y589	A8Y589		Alg-2	FBgn0086378
NaN	NaN	NaN	NaN	NaN	NaN	NaN	NaN	NaN	14.4919	NaN	NaN	15.1352	15.4504	15.3368	14.943	14.8915		catalytic activity;transferase activity;transferase activity, transferring glycosyl groups							Completeproteome;Glycosyltransferase;Proteomicsidentification;Referenceproteome;Transferase		2	2	2	8.9	8.9	8.9	44.377	0.00068166	3.8917	3296300	18	4	B5RJJ4	B5RJJ4		Dmel\CG11307	FBgn0037106
NaN	NaN	NaN	NaN	15.9563	16.1274	15.825	15.3293	NaN	NaN	15.5424	NaN	15.5638	15.743	15.7299	15.6815	15.3239			cell part;cytoplasmic part;intracellular part;lipid particle;membrane;plasma membrane		cell part;lipid particle;membrane;plasma membrane				Completeproteome;Proteomicsidentification;Referenceproteome		4	4	4	7.1	7.1	7.1	62.652	0	8.453	7904800	21	17	B7YZK5	B7YZK5		Jabba	FBgn0259682
15.0103	NaN	NaN	NaN	15.4826	15.5934	NaN	NaN	NaN	15.176	15.5698	15.6675	15.376	15.3898	14.8054	15.241	15.2791	biological regulation;cellular process;cellular response to stimulus;intracellular signal transduction;regulation of biological process;regulation of cellular process;response to stimulus;signal transduction	binding;cation binding;ion binding;metal ion binding		biological regulation;cellular process;response to stimulus;signal transduction			C1_1;C2		Completeproteome;Metal-binding;Proteomicsidentification;Referenceproteome;Zinc;Zinc-finger		2	2	2	3.7	3.7	3.7	103.83	0	9.9118	6202300	41	17	B7YZL3	B7YZL3		10737	FBgn0034420
17.2224	17.1706	15.9411	16.7317	17.4857	17.4717	17.2564	17.3102	17.3375	17.6186	17.1771	17.426	17.871	17.5208	17.5489	17.8736	17.8208	cellular component organization;cellular component organization at cellular level;cellular component organization or biogenesis;cellular component organization or biogenesis at cellular level;cellular process;organelle organization;rhabdomere development		cell part;cell projection;integral to membrane;intrinsic to membrane;membrane part;microvillus;rhabdomere microvillus	cellular component organization;cellular process;organelle organization	cell part;cell projection;microvillus		Prominin		Completeproteome;Proteomicsidentification;Referenceproteome		21	21	21	20.5	20.5	20.5	138.28	0	78.103	97831000	60	110	B7YZQ3	B7YZQ3		prom	FBgn0259210
NaN	NaN	NaN	NaN	NaN	NaN	NaN	NaN	NaN	NaN	NaN	NaN	NaN	NaN	NaN	NaN	NaN									Completeproteome;Referenceproteome		1	1	1	3.3	3.3	3.3	27.644	0	4.9894	48435	11	3	B7YZW2	B7YZW2		Hyls1	FBgn0087041
NaN	NaN	NaN	NaN	NaN	NaN	15.1299	NaN	NaN	15.05	NaN	NaN	15.5405	15.4119	15.5529	16.0638	16.3022		enzyme inhibitor activity;enzyme regulator activity;peptidase inhibitor activity;peptidase regulator activity	extracellular region		extracellular region		Sushi		Completeproteome;Disulfidebond;Proteomicsidentification;Referenceproteome		4	4	4	3.6	3.6	3.6	183.51	0	9.393	7847600	74	12	B7YZX0	B7YZX0		Hasp	FBgn0032797
20.002	20.086	19.7455	19.872	20.4035	20.3829	20.5222	20.5126	20.6243	20.5971	20.5115	20.5689	20.6308	20.4513	20.3234	20.3369	20.4224	biosynthetic process;metabolic process	[acyl-carrier-protein] S-acetyltransferase activity;[acyl-carrier-protein] S-malonyltransferase activity;3-hydroxyacyl-[acyl-carrier-protein] dehydratase activity;3-hydroxyoctanoyl-[acyl-carrier-protein] dehydratase activity;3-hydroxypalmitoyl-[acyl-carrier-protein] dehydratase activity;3-oxoacyl-[acyl-carrier-protein] reductase (NADPH) activity;3-oxoacyl-[acyl-carrier-protein] synthase activity;…	cell part;cytoplasmic part;intracellular part;lipid particle	biosynthetic process;metabolic process	cell part;lipid particle	Fatty acid biosynthesis;Insulin signaling pathway	Acyl_transf_1;ADH_zinc_N;ketoacyl-synt;Ketoacyl-synt_C;KR;PP-binding;PS-DH;Thioesterase		Acyltransferase;Completeproteome;Hydrolase;Lyase;Oxidoreductase;Phosphoprotein;Proteomicsidentification;Referenceproteome;Transferase		100	100	100	55.7	55.7	55.7	278	0	323.31	4380000000	130	1656	B7Z001;M9PB21	B7Z001	Fatty acid synthase	FASN1	FBgn0027571
NaN	NaN	NaN	15.5191	15.6305	15.1078	15.0353	15.3222	NaN	14.8249	18.0647	18.4485	18.7194	18.9485	19.3632	18.0025	18.1495		structural constituent of cuticle;structural molecule activity							Completeproteome;Proteomicsidentification;Referenceproteome		7	7	7	8.9	8.9	8.9	121.05	0	29.252	78395000	56	43	B7Z0B9	B7Z0B9		frm	FBgn0035612
NaN	NaN	NaN	NaN	NaN	NaN	NaN	NaN	NaN	NaN	NaN	NaN	NaN	NaN	NaN	NaN	NaN									Completeproteome;Proteomicsidentification;Referenceproteome		2	2	2	22.1	22.1	22.1	10.998	0.00073368	4.7653	2907200	5	15	B7Z0C9	B7Z0C9		Dmel\CG42307	FBgn0259203
18.1891	17.5873	16.8925	18.2383	18.7005	18.3219	18.6878	18.653	18.3919	18.4414	18.9832	18.9829	19.4939	19.6757	19.9378	20.0518	19.9693	acetyl-CoA catabolic process;acetyl-CoA metabolic process;carboxylic acid catabolic process;carboxylic acid metabolic process;catabolic process;cellular catabolic process;cellular ketone metabolic process;cellular lipid catabolic process;cellular lipid metabolic process;cellular metabolic process;cellular process;coenzyme catabolic process;coenzyme metabolic process;cofactor catabolic process;cof…	binding;catalytic activity;cation binding;coenzyme binding;cofactor binding;ion binding;isocitrate dehydrogenase (NADP+) activity;isocitrate dehydrogenase activity;magnesium ion binding;metal ion binding;NAD binding;nucleotide binding;oxidoreductase activity;oxidoreductase activity, acting on CH-OH group of donors;oxidoreductase activity, acting on the CH-OH group of donors, NAD or NADP as accept…	cell part;cytoplasmic part;intracellular membrane-bounded organelle;intracellular organelle;intracellular part;lipid particle;membrane-bounded organelle;microbody;mitochondrion;organelle;peroxisome	catabolic process;cellular ketone metabolic process;cellular lipid metabolic process;cellular metabolic process;cellular process;cofactor metabolic process;lipid metabolic process;metabolic process;organic acid metabolic process;primary metabolic process;small molecule metabolic process	cell part;intracellular membrane-bounded organelle;intracellular organelle;lipid particle;microbody;mitochondrion;organelle;peroxisome	Carbon fixation pathways in prokaryotes;Citrate cycle (TCA cycle);Glutathione metabolism;Peroxisome	Iso_dh		Completeproteome;Magnesium;Manganese;Metal-binding;NADP;Oxidoreductase;Proteomicsidentification;Referenceproteome;Tricarboxylicacidcycle		24	24	24	59.5	59.5	59.5	53.643	0	228.53	434910000	31	235	B7Z0E0	B7Z0E0	Isocitrate dehydrogenase [NADP]	Idh	FBgn0001248
NaN	NaN	NaN	NaN	15.208	15.3675	NaN	15.4991	NaN	14.808	15.3591	15.1008	16.2322	16.4952	16.5783	14.9665	14.8436											7	7	6	15.5	15.5	14.1	68.641	0	17.904	13553000	34	18	C0HK92;C0HK94	C0HK92	Uncharacterized protein CG45076	CG45076
19.345	19.524	19.6964	19.3218	19.4246	19.5113	19.2832	19.2759	19.2322	19.3281	19.2623	19.1728	19.1018	18.8398	18.4127	18.404	18.439											5	5	5	44.4	44.4	44.4	16.265	0	17.79	165530000	6	86	C0HKA1;C0HKA0	C0HKA1;C0HKA0	Small ribosomal subunit protein uS11B;Small ribosomal subunit protein uS11A	RpS14b;RpS14a
NaN	15.767	NaN	NaN	17.6722	17.438	18.039	18.2035	NaN	15.5499	16.3314	16.3998	16.6131	16.8282	16.3342	16.6221	16.7471		binding;DNA binding;nucleic acid binding	cell part;chromosomal part;intracellular membrane-bounded organelle;intracellular organelle;intracellular organelle part;intracellular part;macromolecular complex;membrane-bounded organelle;nucleosome;nucleus;organelle;organelle part;protein-DNA complex		cell part;intracellular membrane-bounded organelle;intracellular organelle;macromolecular complex;nucleosome;nucleus;organelle	Systemic lupus erythematosus	Histone		3D-structure;Acetylation;Chromosome;Completeproteome;DNA-binding;Methylation;Nucleosomecore;Nucleus;Phosphoprotein;Referenceproteome		2	2	2	11.8	11.8	11.8	15.388	0.00066756	3.6599	12555000	4	19	P02299;C0HL67;C0HL66	P02299;C0HL67;C0HL66	Histone H3;Histone H3.3B;Histone H3.3A	His3;His3.3B;His3.3A	FBgn0001199;FBgn0051613;FBgn0053803;FBgn0053806;FBgn0053809;FBgn0053812;FBgn0053815;FBgn0053818;FBgn0053821;FBgn0053824;FBgn0053827;FBgn0053830;FBgn0053833;FBgn0053836;FBgn0053839;FBgn0053842;FBgn0053845;FBgn0053848;FBgn0053851;FBgn0053854;FBgn0053857;FBgn0053860;FBgn0053863;FBgn0053866
16.2962	16.1372	17.8053	15.9317	17.3732	17.2853	18.8435	18.8365	19.9641	19.4967	17.8475	17.8863	17.5289	17.7297	17.8846	18.8213	18.6701											6	6	6	29.2	29.2	29.2	28.036	0	53.289	133050000	16	66	C0HM00;C0HLZ9	C0HM00;C0HLZ9	Baramicin A2;Immune-induced peptide 24;Immune-induced peptide 10;Immune-induced peptide 12;Immune-induced peptide 13;Immune-induced peptide 22;Immune-induced peptide 5;Immune-induced peptide 6;Immune-induced peptide 8;Baramicin A1;Immune-induced peptide 24;Immune-induced peptide 10;Immune-induced peptide 12;Immune-induced peptide 13;Immune-induced peptide 22;Immune-induced peptide 5;Immune-induce…	BaraA2;BaraA1
NaN	14.6807	NaN	NaN	15.406	NaN	NaN	NaN	NaN	NaN	15.2119	15.2059	NaN	NaN	NaN	NaN	NaN	biosynthetic process;carbohydrate biosynthetic process;carbohydrate metabolic process;cellular biosynthetic process;cellular carbohydrate biosynthetic process;cellular carbohydrate metabolic process;cellular metabolic process;cellular process;disaccharide biosynthetic process;disaccharide metabolic process;glycoside biosynthetic process;glycoside metabolic process;metabolic process;oligosaccharid…	carbohydrate phosphatase activity;catalytic activity;hydrolase activity;hydrolase activity, acting on ester bonds;phosphatase activity;phosphoric ester hydrolase activity;trehalose-phosphatase activity		biosynthetic process;carbohydrate metabolic process;cellular metabolic process;cellular process;metabolic process;oligosaccharide metabolic process;primary metabolic process		Starch and sucrose metabolism	Trehalose_PPase		Completeproteome;Hydrolase;Proteomicsidentification;Referenceproteome		3	3	3	11.5	11.5	11.5	33.278	0	6.5988	4371800	18	7	C9QPE7	C9QPE7	Trehalose 6-phosphate phosphatase	CG5171-RC	FBgn0031907
NaN	NaN	NaN	NaN	14.444	15.526	15.6254	16.4034	NaN	15.3877	15.1126	15.4233	15.9472	15.8574	16.0764	16.5206	16.4925							LRR_8		Completeproteome;Leucine-richrepeat;Proteomicsidentification;Referenceproteome;Repeat		8	8	8	22.9	22.9	22.9	55.505	0	17.343	19151000	21	20	D0Z756	D0Z756		CG14762-RA
18.9758	18.7471	NaN	NaN	19.0918	19.0489	18.5667	18.3768	17.5941	18.3021	18.2488	18.4397	18.4696	18.1451	17.9647	18.9608	18.88	actin cytoskeleton organization;actin filament organization;actin filament-based process;actomyosin structure organization;anatomical structure development;cellular component organization;cellular component organization at cellular level;cellular component organization or biogenesis;cellular component organization or biogenesis at cellular level;cellular macromolecule metabolic process;cellular m…	adenyl nucleotide binding;adenyl ribonucleotide binding;ATP binding;binding;catalytic activity;kinase activity;myosin light chain kinase activity;nucleotide binding;phosphotransferase activity, alcohol group as acceptor;protein kinase activity;protein serine/threonine kinase activity;purine nucleotide binding;purine ribonucleoside triphosphate binding;purine ribonucleotide binding;ribonucleotide …	cell part;contractile fiber part;cytoplasm;cytoplasmic part;I band;intracellular part;organelle part;sarcomere;Z disc	anatomical structure development;cellular component organization;cellular metabolic process;cellular process;cytoskeleton organization;developmental process;macromolecule metabolic process;macromolecule modification;metabolic process;organelle organization;phosphorus metabolic process;primary metabolic process;protein metabolic process;protein modification process;protein phosphorylation	cell part;cytoplasm		fn3;I-set;Pkinase		ATP-binding;Completeproteome;Kinase;Nucleotide-binding;Proteomicsidentification;Referenceproteome;Repeat;Transferase		19	19	19	2.8	2.8	2.8	1000.1	0	31.669	68558000	485	37	D1YSG0	D1YSG0		bt	FBgn0005666
NaN	NaN	NaN	NaN	NaN	NaN	NaN	NaN	NaN	NaN	NaN	NaN	NaN	NaN	NaN	NaN	NaN	anatomical structure morphogenesis;biological regulation;cellular component organization;cellular component organization or biogenesis;cellular membrane organization;cellular process;cellular response to stimulus;cellular response to stress;developmental process;dorsal closure;embryonic morphogenesis;endocytosis;establishment of localization;gravitaxis;intracellular protein kinase cascade;intrace…	catalytic activity;kinase activity;transferase activity;transferase activity, transferring phosphorus-containing groups	cell part;cytoplasm;cytoskeletal part;intracellular membrane-bounded organelle;intracellular non-membrane-bounded organelle;intracellular organelle;intracellular organelle part;intracellular part;membrane-bounded organelle;mitotic spindle;non-membrane-bounded organelle;nucleus;organelle;organelle part;spindle	anatomical structure morphogenesis;biological regulation;cellular component organization;cellular membrane organization;cellular process;developmental process;endocytosis;establishment of localization;locomotion;membrane invagination;membrane organization;regulation of cell cycle;response to abiotic stimulus;response to external stimulus;response to stimulus;response to stress;signal transduction…	cell part;cytoplasm;intracellular membrane-bounded organelle;intracellular non-membrane-bounded organelle;intracellular organelle;nucleus;organelle		Striatin;WD40		Completeproteome;Kinase;Proteomicsidentification;Referenceproteome;Repeat;Transferase;WDrepeat		2	2	2	3.7	3.7	3.7	80.113	0.0097143	2.33	1078800	21	4	D3DML3	D3DML3		Cka	FBgn0044323
16.039	16.1824	NaN	NaN	16.2808	16.3563	NaN	15.5161	16.1723	16.2202	16.1285	15.9604	16.6467	16.3481	16.36	16.0706	15.7035		1-acylglycerol-3-phosphate O-acyltransferase activity;acylglycerol O-acyltransferase activity;catalytic activity;O-acyltransferase activity;transferase activity;transferase activity, transferring acyl groups;transferase activity, transferring acyl groups other than amino-acyl groups	cell part;endomembrane system		cell part;endomembrane system	Glycerolipid metabolism;Glycerophospholipid metabolism	Acyltransferase		Acyltransferase;Completeproteome;Proteomicsidentification;Referenceproteome;Transferase		5	5	5	16.6	16.6	16.6	45.68	0	17.933	16129000	18	34	D5AEK7	D5AEK7		Agpat3	FBgn0036623
17.3219	17.3325	16.2318	17.0922	18.4137	18.5327	17.1533	17.0517	17.6917	17.5494	17.078	16.9447	17.9339	18.3474	18.7566	17.8889	17.9054	biological regulation;cell redox homeostasis;cellular homeostasis;cellular process;homeostatic process;regulation of biological process;regulation of biological quality;regulation of cellular process	catalytic activity;intramolecular oxidoreductase activity;intramolecular oxidoreductase activity, interconverting keto- and enol-groups;intramolecular oxidoreductase activity, transposing S-S bonds;isomerase activity;protein disulfide isomerase activity		biological regulation;cellular homeostasis;cellular process;homeostatic process			Thioredoxin		Completeproteome;Isomerase;Proteomicsidentification;Referenceproteome		33	33	33	27.4	27.4	27.4	204.72	0	159.79	225290000	80	237	E1JGY6	E1JGY6		hlk	FBgn0010482
16.2076	15.9765	NaN	15.7142	16.2407	16.3195	16.2202	16.2078	16.4794	16.5268	16.5201	16.2901	16.6455	16.7428	16.4004	16.5665	16.3912	biological regulation;carboxylic acid transport;chemical homeostasis;establishment of localization;fatty acid transport;homeostatic process;lipid homeostasis;lipid transport;long-chain fatty acid transport;monocarboxylic acid transport;organic acid transport;organic substance transport;regulation of biological quality;transport;triglyceride homeostasis	catalytic activity;fatty acid transporter activity;lipid transporter activity;long-chain fatty acid transporter activity;substrate-specific transporter activity;transporter activity	cell part;endomembrane system;membrane;plasma membrane	biological regulation;establishment of localization;homeostatic process;lipid transport;organic acid transport;transport	cell part;endomembrane system;membrane;plasma membrane	PPAR signaling pathway	AMP-binding;AMP-binding_C		Completeproteome;Proteomicsidentification;Referenceproteome		12	12	12	21.8	21.8	21.8	84.372	0	56.041	39585000	37	67	E1JHE4;Q7KVJ6	E1JHE4	Long-chain-fatty-acid--CoA ligase	Fatp1	FBgn0267828
18.3853	18.3385	18.7488	18.0706	18.4891	18.2936	18.7358	18.7778	18.3105	18.2405	18.1462	18.1554	18.1279	18.0917	17.9901	18.2415	18.3523	aggressive behavior;behavior;behavioral interaction between organisms;cellular component organization;cellular component organization at cellular level;cellular component organization or biogenesis;cellular component organization or biogenesis at cellular level;cellular process;chemosensory behavior;endoplasmic reticulum organization;inter-male aggressive behavior;multi-organism process;olfactory…		axon;cell part;cell projection;cytoplasm;cytoplasmic part;cytosol;endomembrane system;endoplasmic reticulum;endoplasmic reticulum membrane;endoplasmic reticulum part;fusome;integral to membrane;intracellular membrane-bounded organelle;intracellular organelle;intracellular organelle part;intracellular part;intrinsic to membrane;lipid particle;membrane;membrane part;membrane-bounded organelle;neuro…	behavior;behavioral interaction between organisms;cellular component organization;cellular process;endoplasmic reticulum organization;multi-organism process;organelle organization;response to chemical stimulus;response to stimulus	cell part;cell projection;cytoplasm;cytosol;endomembrane system;endoplasmic reticulum;intracellular membrane-bounded organelle;intracellular organelle;lipid particle;membrane;neuron projection;organelle		Reticulon		Completeproteome;Endoplasmicreticulum;Membrane;Proteomicsidentification;Referenceproteome;Transmembrane;Transmembranehelix		10	10	10	21.6	21.6	21.6	65.443	0	19.826	77525000	24	47	E1JHT6	E1JHT6	Reticulon-like protein	Rtnl1	FBgn0053113
16.5586	16.3193	16.5833	15.9257	17.1912	17.361	16.9992	16.8752	17.08	17.1232	16.6237	16.5307	17.0548	16.9968	16.9225	16.3624	16.4486	axon guidance;cellular component organization;cellular component organization at cellular level;cellular component organization or biogenesis;cellular component organization or biogenesis at cellular level;cellular process;chemotaxis;cytoskeleton organization;locomotion;organelle organization;photoreceptor cell axon guidance;response to chemical stimulus;response to external stimulus;response to …	actin binding;binding;cation binding;cytoskeletal protein binding;ion binding;metal ion binding;protein binding;transition metal ion binding;zinc ion binding	cell part;intracellular organelle part;intracellular part;nuclear part;nucleoplasm;organelle part	cellular component organization;cellular process;cytoskeleton organization;locomotion;organelle organization;response to chemical stimulus;response to external stimulus;response to stimulus	cell part;nucleoplasm	Axon guidance	LIM;VHP		Completeproteome;LIMdomain;Metal-binding;Proteomicsidentification;Referenceproteome;Zinc		13	13	13	23	23	23	86.26	0	36.042	71613000	44	58	Q8INN6;E1JIH3	Q8INN6;E1JIH3		Unc-115b;Unc-115a	FBgn0051352;FBgn0260463
17.6666	17.7089	NaN	17.1957	17.7071	17.6804	17.534	17.6848	17.454	17.171	17.4017	17.5241	17.3218	17.5681	17.773	18.165	18.1271	carboxylic acid metabolic process;cellular ketone metabolic process;cellular metabolic process;cellular process;dicarboxylic acid metabolic process;malate metabolic process;metabolic process;organic acid metabolic process;oxoacid metabolic process;small molecule metabolic process	binding;catalytic activity;cation binding;coenzyme binding;cofactor binding;ion binding;malate dehydrogenase (decarboxylating) activity;malate dehydrogenase activity;malic enzyme activity;metal ion binding;NAD binding;nucleotide binding;oxidoreductase activity;oxidoreductase activity, acting on CH-OH group of donors;oxidoreductase activity, acting on the CH-OH group of donors, NAD or NADP as acce…		cellular ketone metabolic process;cellular metabolic process;cellular process;metabolic process;organic acid metabolic process;small molecule metabolic process		Carbon fixation in photosynthetic organisms;Pyruvate metabolism	malic;Malic_M		Completeproteome;Metal-binding;Oxidoreductase;Proteomicsidentification;Referenceproteome		15	15	15	34.8	34.8	34.8	69.488	0	53.37	130320000	34	151	E1JIZ4	E1JIZ4	Malic enzyme	Men-b	FBgn0029155
NaN	NaN	NaN	NaN	NaN	22.8012	24.1893	NaN	NaN	NaN	NaN	23.1359	NaN	NaN	NaN	NaN	NaN							LRR_4;LRR_8		Completeproteome;Leucine-richrepeat;Proteomicsidentification;Referenceproteome;Repeat		2	2	2	4.8	4.8	4.8	62.596	0.00067159	3.695	930680000	29	8	E1JJ89	E1JJ89		CT41336	FBgn0037553
NaN	NaN	NaN	NaN	16.174	16.146	17.2481	17.6292	NaN	15.8802	15.9604	NaN	15.7226	15.9311	15.9611	15.816	15.98							Otopetrin		Completeproteome;Proteomicsidentification;Referenceproteome		3	3	3	4	4	4	108.82	0	5.5769	11256000	31	7	E1JJE6	E1JJE6		OtopLa	FBgn0259994
NaN	NaN	NaN	NaN	15.4197	NaN	NaN	NaN	NaN	14.4769	NaN	NaN	15.309	15.0991	15.2143	14.3983	14.5126	cellular process;cellular response to heat;cellular response to stimulus;cellular response to stress;establishment of localization;establishment of localization in cell;establishment of RNA localization;female gamete generation;gamete generation;intracellular transport;mRNA export from nucleus;mRNA export from nucleus in response to heat stress;mRNA transport;multicellular organismal process;mult…		cell part;intracellular membrane-bounded organelle;intracellular organelle;intracellular organelle part;intracellular part;macromolecular complex;membrane-bounded organelle;nuclear part;nucleus;organelle;organelle part;protein complex;THO complex	cellular process;establishment of localization;multicellular organismal process;nuclear transport;nucleobase-containing compound transport;nucleocytoplasmic transport;response to abiotic stimulus;response to heat;response to stimulus;response to stress;transport	cell part;intracellular membrane-bounded organelle;intracellular organelle;macromolecular complex;nucleus;organelle;protein complex;THO complex	RNA transport;Spliceosome	Tho2;Thoc2		Completeproteome;Proteomicsidentification;Referenceproteome		6	6	6	3.9	3.9	3.9	188.61	0	11.662	3919100	74	18	E2QCS8	E2QCS8	THO complex subunit 2	tho2	FBgn0031390
NaN	NaN	NaN	NaN	NaN	NaN	NaN	NaN	NaN	NaN	NaN	NaN	NaN	NaN	NaN	NaN	NaN									Completeproteome;Referenceproteome		1	1	1	28.6	28.6	28.6	6.4925	0	5.6063	2760100	2	8	F9VMG5	F9VMG5		CG31808-RC	FBgn0062978
NaN	NaN	NaN	NaN	16.6114	NaN	17.2128	NaN	16.2739	16.568	16.8271	16.8929	16.6121	16.9827	17.2227	17.2588	17.5653							DUF2638		Completeproteome;Proteomicsidentification;Referenceproteome		2	2	2	41.2	41.2	41.2	8.2914	0	6.1714	18970000	6	19	G2J5Z0	G2J5Z0		CG8446-RE
NaN	NaN	NaN	NaN	NaN	NaN	NaN	NaN	NaN	NaN	NaN	NaN	NaN	NaN	NaN	NaN	NaN							SGL		Completeproteome;Proteomicsidentification;Referenceproteome		2	2	2	11.8	11.8	11.8	33.737	0.0025094	3.0224	2316500	16	2	H8F4T3	H8F4T3		smp-30
NaN	NaN	NaN	NaN	NaN	NaN	NaN	NaN	NaN	NaN	NaN	NaN	NaN	NaN	NaN	NaN	NaN			cell part;contractile fiber part;cytoplasmic part;intracellular part;organelle part;Z disc		cell part				Completeproteome;Proteomicsidentification;Referenceproteome		3	3	3	3.9	3.9	3.9	101.62	0.0042787	2.8384	429390	56	2	H9XVM9	H9XVM9		Dmel\CG1674	FBgn0039897
16.0223	15.6585	NaN	15.1903	16.4233	16.4266	15.6117	15.8334	16.3963	16.0677	16.4195	16.6594	16.9939	16.9244	16.7287	16.9188	16.8284	biological regulation;cell communication;cell-cell signaling;cellular component assembly;cellular component assembly at cellular level;cellular component organization;cellular component organization at cellular level;cellular component organization or biogenesis;cellular component organization or biogenesis at cellular level;cellular macromolecular complex assembly;cellular macromolecular complex…	binding;calmodulin binding;cation binding;diacylglycerol binding;ion binding;lipid binding;metal ion binding;protein binding;protein N-terminus binding;SNARE binding;syntaxin binding;syntaxin-1 binding	axon part;cell part;cell projection;cell projection part;clathrin-coated vesicle;coated vesicle;cytoplasmic membrane-bounded vesicle;cytoplasmic part;cytoplasmic vesicle;intracellular membrane-bounded organelle;intracellular organelle;intracellular part;membrane;membrane-bounded organelle;membrane-bounded vesicle;neuron projection;organelle;plasma membrane;postsynaptic membrane;presynaptic membra…	biological regulation;cell communication;cell-cell signaling;cellular component assembly;cellular component organization;cellular macromolecular complex assembly;cellular process;establishment of localization;exocytosis;macromolecular complex assembly;neurotransmitter transport;protein complex assembly;response to stimulus;secretion;signal transduction;signaling;transport;vesicle-mediated transpo…	cell part;cell projection;cytoplasmic membrane-bounded vesicle;intracellular membrane-bounded organelle;intracellular organelle;membrane;neuron projection;organelle;plasma membrane;vesicle		C1_1;C2;DUF1041;Membr_traf_MHD		Completeproteome;Metal-binding;Referenceproteome;Zinc;Zinc-finger		25	25	25	10.2	10.2	10.2	360.41	0	52.078	61340000	151	70	H9XVP2	H9XVP2		unc-13	FBgn0025726
NaN	NaN	NaN	NaN	NaN	NaN	NaN	NaN	NaN	NaN	NaN	NaN	NaN	19.0539	19.3473	NaN	NaN	actin cytoskeleton organization;actin filament organization;actin filament-based process;actomyosin structure organization;anatomical structure development;biological regulation;cell migration;cell motility;cellular component movement;cellular component organization;cellular component organization at cellular level;cellular component organization or biogenesis;cellular component organization or b…	actin binding;binding;cytoskeletal protein binding;enzyme binding;kinase binding;protein binding;protein kinase binding	actin cytoskeleton;cell part;contractile fiber part;cytoplasm;cytoplasmic part;cytoskeleton;envelope;integral to membrane;intracellular non-membrane-bounded organelle;intracellular organelle;intracellular organelle part;intracellular part;intrinsic to membrane;macromolecular complex;membrane;membrane part;non-membrane-bounded organelle;nuclear envelope;nuclear membrane;nuclear outer membrane;nucl…	anatomical structure development;biological regulation;cell motility;cellular component movement;cellular component organization;cellular localization;cellular process;cytoskeleton organization;developmental process;establishment of localization;localization;locomotion;nucleus organization;organelle localization;organelle organization;transport	cell part;cytoplasm;cytoskeleton;intracellular non-membrane-bounded organelle;intracellular organelle;macromolecular complex;membrane;nuclear envelope;organelle;protein complex		CH;KASH;Spectrin		Actin-binding;Completeproteome;Proteomicsidentification;Referenceproteome;Repeat		8	8	7	0.8	0.8	0.7	1405.1	0	8.7122	47253000	672	11	M9MRD1	M9MRD1	Muscle-specific protein 300 kDa	Msp300	FBgn0261836
18.2885	18.168	16.8665	18.0136	18.8007	18.8103	18.4006	18.4186	18.8472	18.7754	18.13	18.1084	18.3924	18.2654	18.0311	18.0409	18.0269	anatomical structure homeostasis;axon extension;behavior;biological regulation;cell growth;cellular component organization;cellular component organization at cellular level;cellular component organization or biogenesis;cellular component organization or biogenesis at cellular level;cellular homeostasis;cellular process;cellular response to stimulus;cognition;cytoskeleton organization;developmenta…	binding;cytoskeletal protein binding;protein binding	axon part;cell part;cell projection part;membrane;neuromuscular junction;plasma membrane;presynaptic membrane;synapse;synapse part;synaptic membrane;terminal button	behavior;biological regulation;cell growth;cellular component organization;cellular homeostasis;cellular process;cytoskeleton organization;developmental process;growth;homeostatic process;multicellular organismal process;neurological system process;organelle organization;response to stimulus;signal transduction	cell part;membrane;plasma membrane;synapse		Ank;Ank_2;Death;ZU5	AAACCAC,MIR-140;AAANWWTGC_UNKNOWN;ACACTGG,MIR-199A,MIR-199B;ACCAAAG,MIR-9;ACEVEDO_LIVER_CANCER_WITH_H3K9ME3_UP;ACEVEDO_METHYLATED_IN_LIVER_CANCER_DN;ACTGCCT,MIR-34B;ACTGTAG,MIR-139;ACTGTGA,MIR-27A,MIR-27B;AGCACTT,MIR-93,MIR-302A,MIR-302B,MIR-302C,MIR-302D,MIR-372,MIR-373,MIR-520E,MIR-520A,MIR-526B,MIR-520B,MIR-520C,MIR-520D;ATACTGT,MIR-144;ATATGCA,MIR-448;BLUM_RESPONSE_TO_SALIRASIB_UP;BOQUEST_STE…	ANKrepeat;Completeproteome;Proteomicsidentification;Referenceproteome;Repeat		73	73	71	7.7	7.7	7.6	1488.3	0	254.58	527260000	657	574	M9MRX4	M9MRX4		Ank2	FBgn0261788
NaN	17.6424	NaN	NaN	17.787	18.179	17.3359	17.3184	NaN	17.063	18.4723	18.5488	18.3201	18.1889	18.2707	17.7315	17.9434	cellular component assembly;cellular component assembly at cellular level;cellular component organization;cellular component organization at cellular level;cellular component organization or biogenesis;cellular component organization or biogenesis at cellular level;cellular macromolecular complex assembly;cellular macromolecular complex subunit organization;cellular macromolecule metabolic proces…	binding;mRNA binding;nucleic acid binding;nucleotide binding;RNA binding	cell part;chromatin;chromosomal part;intracellular membrane-bounded organelle;intracellular organelle;intracellular organelle part;intracellular part;macromolecular complex;membrane-bounded organelle;nuclear part;nucleus;organelle;organelle part;precatalytic spliceosome;ribonucleoprotein complex;spliceosomal complex;transcriptionally active chromatin	cellular component assembly;cellular component organization;cellular macromolecular complex assembly;cellular metabolic process;cellular nitrogen compound metabolic process;cellular process;macromolecular complex assembly;macromolecule metabolic process;metabolic process;mRNA metabolic process;mRNA processing;nitrogen compound metabolic process;nucleobase-containing compound metabolic process;pri…	cell part;intracellular membrane-bounded organelle;intracellular organelle;macromolecular complex;nucleus;organelle;ribonucleoprotein complex;spliceosomal complex		RRM_1	ABE_INNER_EAR;ALFANO_MYC_TARGETS;ATF2_UP.V1_UP;BCAT.100_UP.V1_UP;BECKER_TAMOXIFEN_RESISTANCE_DN;BENPORATH_NANOG_TARGETS;BERENJENO_ROCK_SIGNALING_NOT_VIA_RHOA_UP;BORLAK_LIVER_CANCER_EGF_UP;BURTON_ADIPOGENESIS_7;CAGGTG_V$E12_Q6;CAIRO_HEPATOBLASTOMA_CLASSES_DN;CHIANG_LIVER_CANCER_SUBCLASS_CTNNB1_UP;CHICAS_RB1_TARGETS_CONFLUENT;CHICAS_RB1_TARGETS_GROWING;chr3q21;CROMER_TUMORIGENESIS_UP;CUI_TCF21_TARG…	Alternativesplicing;Completeproteome;mRNAprocessing;mRNAsplicing;Nucleus;Phosphoprotein;Proteomicsidentification;Referenceproteome;RNA-binding		4	4	4	14.2	14.2	14.2	25.867	0	7.9847	54456000	14	26	M9MS48;Q02427	M9MS48;Q02427	RNA-binding protein 1	Rbp1-like;Rbp1	FBgn0030479;FBgn0260944
18.8209	18.8762	18.3167	18.7199	18.4463	18.4657	18.8296	18.7916	18.9739	18.9615	18.7184	18.7782	18.1594	18.4796	18.7186	18.2621	18.2759		adenyl nucleotide binding;adenyl ribonucleotide binding;ATP binding;binding;nucleotide binding;purine nucleotide binding;purine ribonucleoside triphosphate binding;purine ribonucleotide binding;ribonucleotide binding	cell part;cytoplasm;cytoplasmic part;cytosol;intracellular membrane-bounded organelle;intracellular organelle;intracellular part;membrane-bounded organelle;nucleus;organelle		cell part;cytoplasm;cytosol;intracellular membrane-bounded organelle;intracellular organelle;nucleus;organelle	Protein processing in endoplasmic reticulum	HSP70		ATP-binding;Completeproteome;Nucleotide-binding;Proteomicsidentification;Referenceproteome		27	27	27	51.8	51.8	51.8	91.902	0	172.86	359800000	47	267	M9MSL3	M9MSL3		Hsp110	FBgn0026418
NaN	NaN	NaN	NaN	NaN	NaN	NaN	NaN	NaN	NaN	15.489	15.1859	15.3062	15.1369	14.9656	14.9752	15.1042	actin cytoskeleton organization;actin filament bundle assembly;actin filament organization;actin filament-based process;anatomical structure development;biological regulation;cellular component assembly;cellular component assembly at cellular level;cellular component organization;cellular component organization at cellular level;cellular component organization or biogenesis;cellular component org…	actin binding;binding;cytoskeletal protein binding;protein binding	axon part;axonal growth cone;cell part;cell projection part;contractile fiber part;cytoplasm;cytoplasmic part;cytoskeletal part;growth cone;intracellular organelle part;intracellular part;organelle part;sarcoplasm;site of polarized growth;striated muscle thin filament;Z disc	anatomical structure development;biological regulation;cellular component assembly;cellular component organization;cellular process;cytoskeleton organization;developmental process;organelle organization;regulation of organelle organization	cell part;cytoplasm;site of polarized growth	Wnt signaling pathway	Drf_FH3;Drf_GBD;FH2		Completeproteome;Proteomicsidentification;Referenceproteome		2	2	2	1.6	1.6	1.6	162.29	0	4.879	2666500	75	5	M9MSM5	M9MSM5		DAAM	FBgn0025641
19.0811	19.1763	19.3361	18.7902	19.3759	19.4025	19.1528	19.1367	19.5652	19.5645	19.4563	19.4373	19.299	19.172	18.9284	19.3121	19.3531	biological regulation;cellular component assembly;cellular component assembly at cellular level;cellular component organization;cellular component organization at cellular level;cellular component organization or biogenesis;cellular component organization or biogenesis at cellular level;cellular membrane organization;cellular process;developmental growth;developmental process;endocytosis;establis…	binding;calcium ion binding;cation binding;ion binding;metal ion binding	apical cortex;cell cortex part;cell part;clathrin-coated vesicle;coated vesicle;cytoplasm;cytoplasmic membrane-bounded vesicle;cytoplasmic part;cytoplasmic vesicle;intracellular membrane-bounded organelle;intracellular organelle;intracellular part;membrane;membrane-bounded organelle;membrane-bounded vesicle;organelle;plasma membrane;synapse part;synaptic vesicle;vesicle	biological regulation;cellular component assembly;cellular component organization;cellular membrane organization;cellular process;developmental process;endocytosis;establishment of localization;growth;localization;membrane invagination;membrane organization;neurotransmitter transport;regulation of protein modification process;secretion;transport;vesicle-mediated transport	cell part;cytoplasm;cytoplasmic membrane-bounded vesicle;intracellular membrane-bounded organelle;intracellular organelle;membrane;organelle;plasma membrane;vesicle		SH3_9		Completeproteome;Proteomicsidentification;Referenceproteome		34	34	34	36.4	36.4	36.4	131.72	0	177.02	585880000	55	373	M9ND00	M9ND00		Dap160	FBgn0023388
NaN	NaN	NaN	NaN	NaN	NaN	NaN	NaN	NaN	NaN	NaN	NaN	NaN	NaN	NaN	NaN	NaN	cellular component organization;cellular component organization at cellular level;cellular component organization or biogenesis;cellular component organization or biogenesis at cellular level;cellular membrane organization;cellular process;endocytosis;endosome transport;establishment of localization;establishment of localization in cell;establishment of protein localization;intracellular transpor…	binding;lipid binding;phosphatidylinositol binding;phosphatidylinositol-3-phosphate binding;phospholipid binding	cell part;cytoplasmic part;endosome;extrinsic to membrane;intracellular membrane-bounded organelle;intracellular organelle;intracellular part;macromolecular complex;membrane part;membrane-bounded organelle;organelle;protein complex;retromer complex, outer shell	cellular component organization;cellular membrane organization;cellular process;endocytosis;endosome transport;establishment of localization;membrane invagination;membrane organization;organelle organization;protein transport;transport;vesicle organization;vesicle-mediated transport	cell part;endosome;intracellular membrane-bounded organelle;intracellular organelle;macromolecular complex;organelle;protein complex		PX;Vps5	AGUIRRE_PANCREATIC_CANCER_COPY_NUMBER_UP;BLALOCK_ALZHEIMERS_DISEASE_UP;BURTON_ADIPOGENESIS_9;BUYTAERT_PHOTODYNAMIC_THERAPY_STRESS_UP;CELL_SURFACE_RECEPTOR_LINKED_SIGNAL_TRANSDUCTION_GO_0007166;chr14q13;CYTOPLASM;ENZYME_LINKED_RECEPTOR_PROTEIN_SIGNALING_PATHWAY;GNF2_DDX5;GNF2_PTPRC;GNF2_RAP1B;GSE13411_PLASMA_CELL_VS_MEMORY_BCELL_DN;GSE13485_DAY1_VS_DAY7_YF17D_VACCINE_PBMC_DN;GSE1448_CTRL_VS_ANTI_V…	Completeproteome;Proteomicsidentification;Referenceproteome		1	1	1	2.4	2.4	2.4	50.824	0.0042918	2.8658	336410	24	2	M9NDI3	M9NDI3		Snx6	FBgn0032005
NaN	NaN	NaN	NaN	16.7406	16.9272	16.5251	16.5685	16.1913	16.8193	17.0319	17.111	16.7243	16.3535	16.434	16.6318	16.8311	behavior;biological regulation;regulation of alternative nuclear mRNA splicing, via spliceosome;regulation of biological process;regulation of cellular metabolic process;regulation of cellular process;regulation of gene expression;regulation of macromolecule metabolic process;regulation of metabolic process;regulation of mRNA processing;regulation of nitrogen compound metabolic process;regulation…	binding;nucleic acid binding;RNA binding	cell part;intracellular membrane-bounded organelle;intracellular organelle;intracellular part;membrane-bounded organelle;nucleus;organelle	behavior;biological regulation;response to abiotic stimulus;response to stimulus	cell part;intracellular membrane-bounded organelle;intracellular organelle;nucleus;organelle		KH_1		Completeproteome;Proteomicsidentification;Referenceproteome		3	3	3	7.2	7.2	7.2	58.09	0	5.9614	15203000	18	20	M9NEH9	M9NEH9		mub	FBgn0262737
17.0805	17.188	NaN	NaN	16.7324	16.8753	16.177	NaN	15.9096	16.1879	16.0847	15.9652	16.1264	16.007	16.2462	15.8706	15.7261									Completeproteome;Referenceproteome		4	4	4	28.7	28.7	28.7	17.617	0	7.4771	13646000	9	29	M9NEW0	M9NEW0		Dmel\CG43346	FBgn0263051
NaN	NaN	NaN	NaN	NaN	NaN	NaN	NaN	NaN	15.1097	NaN	NaN	15.0345	15.0984	15.0587	14.9501	15.0561	anatomical structure development;biological regulation;cell maturation;cellular component assembly;cellular component assembly at cellular level;cellular component organization;cellular component organization at cellular level;cellular component organization or biogenesis;cellular component organization or biogenesis at cellular level;cellular developmental process;cellular macromolecule metaboli…	binding;mRNA 3'-UTR binding;mRNA binding;nucleic acid binding;nucleotide binding;RNA binding	axon;catalytic step 2 spliceosome;cell body;cell part;cell projection;cytoplasm;intracellular organelle part;intracellular part;macromolecular complex;neuron projection;neuronal cell body;nuclear part;organelle part;precatalytic spliceosome;ribonucleoprotein complex;spliceosomal complex	anatomical structure development;biological regulation;cell maturation;cellular component assembly;cellular component organization;cellular metabolic process;cellular nitrogen compound metabolic process;cellular process;developmental maturation;developmental process;growth;macromolecule metabolic process;metabolic process;mRNA metabolic process;mRNA processing;multicellular organismal process;nit…	cell body;cell part;cell projection;cytoplasm;macromolecular complex;neuron projection;neuronal cell body;ribonucleoprotein complex;spliceosomal complex		KH_1;RRM_1		Completeproteome;Proteomicsidentification;Referenceproteome		3	3	3	6	6	6	69.911	0	5.519	4393500	31	9	M9NF14	M9NF14		Imp	FBgn0262735
NaN	NaN	NaN	NaN	NaN	NaN	NaN	NaN	NaN	NaN	NaN	NaN	NaN	NaN	NaN	NaN	NaN		catalytic activity;methyltransferase activity;transferase activity;transferase activity, transferring one-carbon groups					LCM		Completeproteome;Methyltransferase;Proteomicsidentification;Referenceproteome;S-adenosyl-L-methionine;Transferase		1	1	1	3.8	3.8	3.8	38.835	0.0012837	3.239	687600	16	2	M9NF32	M9NF32	Leucine carboxyl methyltransferase 1	BG:DS09217.4	FBgn0028507
14.5585	14.9717	NaN	14.8701	15.0783	15.2595	16.6462	16.8004	16.0627	16.0275	15.9757	16.0153	15.195	16.129	16.473	16.4425	16.3041	amine biosynthetic process;amine metabolic process;ammonia assimilation cycle;biosynthetic process;carboxylic acid biosynthetic process;carboxylic acid metabolic process;cellular amine metabolic process;cellular amino acid biosynthetic process;cellular amino acid metabolic process;cellular biosynthetic process;cellular ketone metabolic process;cellular metabolic process;cellular nitrogen compound…	binding;catalytic activity;cation binding;coenzyme binding;cofactor binding;flavin adenine dinucleotide binding;FMN binding;glutamate synthase (NADH) activity;glutamate synthase (NADPH) activity;glutamate synthase activity;glutamate synthase activity, NADH or NADPH as acceptor;ion binding;iron ion binding;iron-sulfur cluster binding;metal cluster binding;metal ion binding;nucleotide binding;oxido…	cell part;cytoplasm;intracellular part	amine metabolic process;biosynthetic process;cellular amino acid metabolic process;cellular ketone metabolic process;cellular metabolic process;cellular nitrogen compound metabolic process;cellular process;metabolic process;nitrogen compound metabolic process;organic acid metabolic process;primary metabolic process;small molecule metabolic process	cell part;cytoplasm	Alanine, aspartate and glutamate metabolism;Nitrogen metabolism	Fer4_20;GATase_2;Glu_syn_central;Glu_synthase;GXGXG;Pyr_redox;Pyr_redox_2		Completeproteome;Oxidoreductase;Proteomicsidentification;Referenceproteome		23	23	23	16.2	16.2	16.2	232.2	0	48.764	48862000	115	67	M9NFH8	M9NFH8	glutamate synthase (NADH)	GS	FBgn0036663
18.7809	18.8539	18.6605	18.6178	19.9713	19.9753	18.6595	18.7807	18.8784	18.9846	18.7183	18.756	19.6243	19.4792	19.1297	19.3245	19.3952									Completeproteome;Proteomicsidentification;Referenceproteome		68	68	68	37.6	37.6	37.6	285.79	0	323.31	1133800000	114	797	M9NFP8	M9NFP8		CG17926	FBgn0262508
NaN	NaN	NaN	NaN	15.3393	15.3115	16.0778	16.2456	NaN	15.693	15.5705	15.4485	14.7655	15.1593	15.5221	15.0761	15.0979	biological regulation;multicellular organism reproduction;multicellular organismal process;negative regulation of catalytic activity;negative regulation of endopeptidase activity;negative regulation of hydrolase activity;negative regulation of molecular function;negative regulation of peptidase activity;regulation of biological process;regulation of catalytic activity;regulation of endopeptidase …	endopeptidase inhibitor activity;endopeptidase regulator activity;enzyme inhibitor activity;enzyme regulator activity;peptidase inhibitor activity;peptidase regulator activity;serine-type endopeptidase inhibitor activity	extracellular region part;extracellular space	biological regulation;multicellular organismal process;reproduction	extracellular space		Kazal_1		Completeproteome;Referenceproteome		2	2	2	32.9	32.9	32.9	8.8644	0	5.8471	6489500	4	15	M9PBA3	M9PBA3		CG42325	FBgn0264750
NaN	NaN	NaN	17.2851	17.0528	17.4172	17.3255	16.8527	16.9763	16.8562	16.6925	16.2102	17.6556	17.381	17.0362	17.3556	16.942	biological regulation;carbohydrate homeostasis;chemical homeostasis;determination of adult lifespan;homeostatic process;lipid homeostasis;multicellular organism reproduction;multicellular organismal process;regulation of biological quality;reproduction;response to chemical stimulus;response to oxidative stress;response to stimulus;response to stress;triglyceride homeostasis	binding;pigment binding	extracellular region part;extracellular space	biological regulation;homeostatic process;multicellular organismal process;reproduction;response to chemical stimulus;response to oxidative stress;response to stimulus;response to stress	extracellular space		Lipocalin_2		Completeproteome;Proteomicsidentification;Referenceproteome		4	4	4	23.3	23.3	23.3	27.043	0	17.307	29326000	10	59	M9PBN2	M9PBN2		NLaz	FBgn0053126
NaN	NaN	NaN	NaN	NaN	NaN	NaN	NaN	NaN	NaN	NaN	NaN	NaN	NaN	NaN	NaN	NaN	cell differentiation;cellular developmental process;cellular process;developmental process;neurogenesis		cell part;endomembrane system	cell differentiation;cellular process;developmental process	cell part;endomembrane system		CRAL_TRIO;Motile_Sperm		Completeproteome;Proteomicsidentification;Referenceproteome		2	2	2	3.8	3.8	3.8	73.055	0.00066534	3.6397	1104000	27	6	M9PBR6	M9PBR6		CG10977	FBgn0053523
NaN	NaN	NaN	NaN	NaN	NaN	NaN	NaN	NaN	NaN	NaN	NaN	NaN	NaN	NaN	NaN	NaN	anatomical structure development;anatomical structure formation involved in morphogenesis;cell development;cellular developmental process;cellular process;developmental process;developmental process involved in reproduction;establishment of blood-brain barrier;female gamete generation;gamete generation;germarium-derived egg chamber formation;multicellular organismal process;multicellular organism…	binding;mRNA 3'-UTR binding;mRNA binding;nucleic acid binding;nucleotide binding;RNA binding	cell part;intracellular membrane-bounded organelle;intracellular organelle;intracellular part;membrane-bounded organelle;nucleus;organelle	anatomical structure development;anatomical structure formation involved in morphogenesis;cell development;cellular process;developmental process;multicellular organismal process	cell part;intracellular membrane-bounded organelle;intracellular organelle;nucleus;organelle		RRM_1		Completeproteome;Proteomicsidentification;Referenceproteome;Repeat;RNA-binding		1	1	1	2.3	2.3	2.3	71.104	0.0012755	3.1887	1466100	22	5	M9PBZ2	M9PBZ2		Rbp9	FBgn0010263
NaN	NaN	NaN	NaN	NaN	NaN	NaN	NaN	NaN	14.3918	NaN	NaN	NaN	NaN	NaN	14.7791	NaN	anatomical structure development;anatomical structure formation involved in morphogenesis;anatomical structure morphogenesis;basement membrane organization;biological regulation;cargo loading into COPII-coated vesicle;cargo loading into vesicle;cell morphogenesis;cellular component assembly;cellular component assembly at cellular level;cellular component morphogenesis;cellular component organizat…	binding;cation binding;ion binding;metal ion binding;peptide binding;signal sequence binding;transition metal ion binding;transporter activity;zinc ion binding	cell part;COPII vesicle coat;cytoplasmic part;cytoplasmic vesicle part;endoplasmic reticulum exit site;endoplasmic reticulum part;Golgi apparatus part;Golgi membrane;intracellular organelle part;intracellular part;lipid particle;macromolecular complex;membrane;membrane coat;membrane part;organelle membrane;organelle part;protein complex;vesicle coat	anatomical structure development;anatomical structure formation involved in morphogenesis;anatomical structure morphogenesis;biological regulation;cell morphogenesis;cellular component assembly;cellular component morphogenesis;cellular component organization;cellular localization;cellular macromolecular complex assembly;cellular process;developmental process;endoplasmic reticulum organization;est…	cell part;lipid particle;macromolecular complex;membrane;protein complex	Protein processing in endoplasmic reticulum	Gelsolin;Sec23_BS;Sec23_helical;Sec23_trunk;zf-Sec23_Sec24		Completeproteome;Proteintransport;Proteomicsidentification;Referenceproteome;Transport		3	3	3	4.4	4.4	4.4	133.64	0.00069784	4.1772	1732700	40	3	M9PC99	M9PC99		Sec24CD	FBgn0262126
NaN	NaN	NaN	NaN	NaN	NaN	NaN	NaN	NaN	NaN	NaN	NaN	NaN	NaN	NaN	NaN	NaN	cellular macromolecule metabolic process;cellular metabolic process;cellular process;cellular protein metabolic process;macromolecule metabolic process;metabolic process;primary metabolic process;protein folding;protein metabolic process;protein refolding	binding;cation binding;chaperone binding;ion binding;metal ion binding;protein binding;unfolded protein binding		cellular metabolic process;cellular process;macromolecule metabolic process;metabolic process;primary metabolic process;protein folding;protein metabolic process			CTDII;DnaJ;DnaJ_CXXCXGXG		Chaperone;Completeproteome;Metal-binding;Proteomicsidentification;Referenceproteome;Repeat;Zinc		2	2	2	6.4	6.4	6.4	49.889	0.0012821	3.2371	2489700	21	4	M9PD23	M9PD23		DnaJ-H	FBgn0032474
NaN	NaN	NaN	NaN	NaN	NaN	NaN	NaN	NaN	NaN	NaN	NaN	NaN	NaN	NaN	NaN	NaN									Completeproteome;Referenceproteome		2	2	2	1.4	1.4	1.4	266.82	0.00069686	4.1642	3251100	96	5	M9PDE7	M9PDE7		CG6108	FBgn0264894
24.5888	24.7126	24.7022	24.3673	24.8458	24.6576	24.919	24.973	25.155	25.2066	25.284	25.3213	24.9946	24.9505	24.7496	24.6608	24.7014		catalytic activity;transferase activity;transferase activity, transferring phosphorus-containing groups					EcKinase		Completeproteome;Proteomicsidentification;Referenceproteome;Transferase		26	26	26	57.9	57.9	57.9	47.789	0	323.31	21690000000	15	1505	M9PDQ9	M9PDQ9		Dmel\CG31974	FBgn0051974
NaN	15.8278	NaN	NaN	15.8804	15.7912	15.5688	15.6699	14.847	14.9718	15.8272	16.047	15.4308	15.923	16.2785	16.1086	16.1227	multicellular organism reproduction;multicellular organismal process;reproduction	endopeptidase inhibitor activity;endopeptidase regulator activity;enzyme inhibitor activity;enzyme regulator activity;peptidase inhibitor activity;peptidase regulator activity	extracellular region part;extracellular space	multicellular organismal process;reproduction	extracellular space		A2M;A2M_comp;A2M_N;A2M_N_2;A2M_recep;Thiol-ester_cl		Completeproteome;Proteomicsidentification;Referenceproteome		11	11	11	8.8	8.8	8.8	168.76	0	24.085	22137000	83	33	M9PDR0	M9PDR0		Tep4	FBgn0041180
NaN	NaN	NaN	NaN	NaN	NaN	NaN	NaN	NaN	NaN	NaN	NaN	NaN	NaN	NaN	NaN	NaN			cell part;integral to membrane;intrinsic to membrane;membrane part		cell part		Tetraspannin		Completeproteome;Membrane;Referenceproteome;Transmembrane;Transmembranehelix		1	1	1	3.8	3.8	3.8	31.921	0.0065359	2.6234	12957000	9	13	M9PDV2	M9PDV2	Tetraspanin	Tsp5D	FBgn0029837
16.6073	16.5428	NaN	16.8357	16.9503	17.2265	16.8139	16.6052	16.2769	16.2242	16.2732	16.3202	16.5646	16.4725	16.3377	16.5678	16.5542	anatomical structure development;developmental process;mesoderm development;tissue development	actin binding;binding;cytoskeletal protein binding;protein binding	cell part;cytoskeletal part;intracellular organelle part;intracellular part;macromolecular complex;microtubule associated complex;organelle part;protein complex	anatomical structure development;developmental process	cell part;macromolecular complex;protein complex		CH;Smoothelin		Completeproteome;Proteomicsidentification;Referenceproteome		10	10	10	3.2	3.2	3.2	580.2	0	32.271	38450000	254	57	M9PDW8	M9PDW8		CG3950	FBgn0085446
19.1472	18.8591	18.7603	18.5045	20.1756	20.2703	20.1992	20.2084	20.3917	20.598	20.0242	20.0601	21.386	21.2543	21.0596	21.3821	21.2386	multicellular organismal process;neurological system process;response to abiotic stimulus;response to auditory stimulus;response to external stimulus;response to mechanical stimulus;response to stimulus;sensory perception;sensory perception of mechanical stimulus;sensory perception of sound;system process	active transmembrane transporter activity;ATPase activity;ATPase activity, coupled;ATPase activity, coupled to movement of substances;ATPase activity, coupled to transmembrane movement of ions;ATPase activity, coupled to transmembrane movement of ions, phosphorylative mechanism;ATPase activity, coupled to transmembrane movement of substances;catalytic activity;cation transmembrane transporter act…	cell part;macromolecular complex;membrane;membrane part;plasma membrane;plasma membrane part;protein complex;sodium:potassium-exchanging ATPase complex	multicellular organismal process;neurological system process;response to abiotic stimulus;response to external stimulus;response to stimulus	cell part;macromolecular complex;membrane;plasma membrane;protein complex	Aldosterone-regulated sodium reabsorption;Bile secretion;Carbohydrate digestion and absorption;Cardiac muscle contraction;Endocrine and other factor-regulated calcium reabsorption;Gastric acid secretion;Mineral absorption;Pancreatic secretion;Protein digestion and absorption;Proximal tubule bicarbonate reclamation;Salivary secretion	Na_K-ATPase		Completeproteome;Hydrolase;Proteomicsidentification;Referenceproteome		9	9	9	44.1	44.1	44.1	36.512	0	105.03	561460000	14	184	M9PDX8	M9PDX8		nrv3	FBgn0032946
16.5786	16.6918	NaN	16.7082	16.946	16.8337	16.9202	16.9689	17.2224	17.3836	17.2784	17.1305	17.7092	17.8386	17.8801	17.7897	17.8711	biosynthetic process;cellular biosynthetic process;cellular metabolic compound salvage;cellular metabolic process;cellular nitrogen compound biosynthetic process;cellular nitrogen compound metabolic process;cellular process;heterocycle biosynthetic process;heterocycle metabolic process;metabolic process;nitrogen compound metabolic process;nucleobase-containing compound biosynthetic process;nucleo…	catalytic activity;purine-nucleoside phosphorylase activity;transferase activity;transferase activity, transferring glycosyl groups;transferase activity, transferring pentosyl groups	cell part;cytoplasm;intracellular part	biosynthetic process;cellular metabolic compound salvage;cellular metabolic process;cellular nitrogen compound metabolic process;cellular process;heterocycle metabolic process;metabolic process;nitrogen compound metabolic process;nucleobase-containing compound metabolic process;nucleobase-containing small molecule metabolic process;nucleoside metabolic process;primary metabolic process;purine-con…	cell part;cytoplasm	Nicotinate and nicotinamide metabolism;Purine metabolism;Pyrimidine metabolism	PNP_UDP_1		Completeproteome;Glycosyltransferase;Proteomicsidentification;Referenceproteome;Transferase		7	7	7	25.8	25.8	25.8	42.6	0	39.562	54183000	22	73	M9PE19	M9PE19	Purine nucleoside phosphorylase	CG16760	FBgn0035348
NaN	14.8607	NaN	NaN	NaN	NaN	15.2536	15.2887	15.6399	15.0837	15.3581	15.7594	15.5746	15.7094	15.1162	15.6511	15.2696	biological regulation;positive regulation of biological process;positive regulation of cellular component organization;positive regulation of cellular process;positive regulation of neurotransmitter secretion;positive regulation of neurotransmitter transport;positive regulation of secretion;positive regulation of synaptic vesicle clustering;positive regulation of transport;regulation of biologica…		presynaptic active zone;synapse part	biological regulation;regulation of transport			C2;PDZ		Completeproteome;Proteomicsidentification;Referenceproteome		4	4	4	5.9	5.9	5.9	142.8	0	10.721	7284500	60	18	M9PE32	M9PE32		Fife	FBgn0264606
19.1178	19.2281	18.9582	18.7966	18.9701	18.914	18.6746	18.6428	18.5536	18.4619	18.6336	18.6196	18.6632	18.5613	18.9039	18.3918	18.4994									Completeproteome;Proteomicsidentification;Referenceproteome		12	12	12	26.7	26.7	26.7	75.619	0	134.47	220890000	20	164	M9PEG1	M9PEG1		Dmel\CG44195	FBgn0265084
NaN	15.629	NaN	15.3507	15.6214	15.3302	17.5587	17.6686	16.7338	16.7521	15.8908	15.9791	15.4424	15.9578	16.4838	17.542	17.587	metabolic process	carboxylic ester hydrolase activity;catalytic activity;hydrolase activity;hydrolase activity, acting on ester bonds	cell part;cytoplasm;intracellular part	metabolic process	cell part;cytoplasm	Glycerophospholipid metabolism	Abhydrolase_2		Completeproteome;Hydrolase;Proteomicsidentification;Referenceproteome		6	6	6	37.1	37.1	37.1	25.029	0	18.771	27555000	12	22	M9PEW1	M9PEW1	palmitoyl-protein hydrolase	Apt1	FBgn0042138
NaN	NaN	NaN	NaN	15.9466	15.9793	15.5917	16.0708	NaN	15.0861	16.044	16.064	16.078	16.6068	16.3917	NaN	NaN	actin cytoskeleton organization;actin filament-based process;cellular component organization;cellular component organization at cellular level;cellular component organization or biogenesis;cellular component organization or biogenesis at cellular level;cellular process;cytoskeleton organization;microtubule cytoskeleton organization;microtubule-based process;organelle organization		cell part;cytoplasmic part;cytoskeletal part;cytosol;fusome;intracellular non-membrane-bounded organelle;intracellular organelle;intracellular organelle part;intracellular part;macromolecular complex;microtubule associated complex;non-membrane-bounded organelle;organelle;organelle part;P granule;protein complex;ribonucleoprotein complex;RNA granule	cellular component organization;cellular process;cytoskeleton organization;organelle organization	cell part;cytosol;intracellular non-membrane-bounded organelle;intracellular organelle;macromolecular complex;organelle;protein complex;ribonucleoprotein complex		FDF;LSM14		Completeproteome;Proteomicsidentification;Referenceproteome		5	5	5	15.4	15.4	15.4	69.84	0	17.38	11140000	25	13	M9PF20	M9PF20		tral	FBgn0041775
NaN	NaN	NaN	NaN	NaN	NaN	NaN	NaN	NaN	NaN	NaN	NaN	NaN	NaN	NaN	NaN	NaN	anatomical structure development;anatomical structure morphogenesis;biological regulation;biosynthetic process;cell communication;cell differentiation;cell-cell signaling;cellular biosynthetic process;cellular developmental process;cellular macromolecule biosynthetic process;cellular macromolecule metabolic process;cellular metabolic process;cellular nitrogen compound metabolic process;cellular p…	binding;DNA binding;nucleic acid binding;nucleic acid binding transcription factor activity;sequence-specific DNA binding;sequence-specific DNA binding RNA polymerase II transcription factor activity;sequence-specific DNA binding transcription factor activity		anatomical structure development;anatomical structure morphogenesis;biological regulation;biosynthetic process;cell communication;cell differentiation;cell-cell signaling;cellular metabolic process;cellular nitrogen compound metabolic process;cellular process;developmental process;macromolecule metabolic process;metabolic process;nitrogen compound metabolic process;nucleobase-containing compound …			FHA;Fork_head		Completeproteome;DNA-binding;Proteomicsidentification;Referenceproteome		1	1	1	2.2	2.2	2.2	82.127	0.0054479	2.749	266870	18	1	M9PF47	M9PF47		FoxK	FBgn0036134
19.2996	19.8208	20.1686	19.3829	19.3342	19.4404	19.2167	19.2523	19.5651	19.5671	18.934	19.0537	18.7368	18.68	19.2503	19.3601	19.4438		alcohol dehydrogenase (NADP+) activity;alditol:NADP+ 1-oxidoreductase activity;aldo-keto reductase (NADP) activity;catalytic activity;oxidoreductase activity;oxidoreductase activity, acting on CH-OH group of donors;oxidoreductase activity, acting on the CH-OH group of donors, NAD or NADP as acceptor	cell part;cytoplasmic part;cytosol;intracellular organelle part;intracellular part;nuclear part;nucleoplasm;organelle part		cell part;cytosol;nucleoplasm	Fructose and mannose metabolism;Galactose metabolism;Glycerolipid metabolism;Pentose and glucuronate interconversions;Pyruvate metabolism	Aldo_ket_red		Completeproteome;Oxidoreductase;Proteomicsidentification;Referenceproteome		15	15	15	49.7	49.7	49.7	40.137	0	42.226	361720000	19	137	M9PF61	M9PF61		Akr1B	FBgn0086254
NaN	NaN	NaN	NaN	NaN	NaN	16.305	16.329	NaN	16.5582	NaN	15.7541	15.9457	15.8928	15.9742	16.7082	16.9164	anatomical structure development;anatomical structure morphogenesis;biological regulation;cell part morphogenesis;cell projection morphogenesis;cell projection organization;cellular component morphogenesis;cellular component organization;cellular component organization at cellular level;cellular component organization or biogenesis;cellular component organization or biogenesis at cellular level;c…	binding;binding, bridging;DNA binding;nucleic acid binding;protein binding;protein binding transcription factor activity;protein binding, bridging;sequence-specific DNA binding;transcription coactivator activity;transcription cofactor activity;transcription factor binding transcription factor activity	cell part;cytoplasm;intracellular membrane-bounded organelle;intracellular organelle;intracellular part;membrane-bounded organelle;nucleus;organelle	anatomical structure development;anatomical structure morphogenesis;biological regulation;cellular component morphogenesis;cellular component organization;cellular process;developmental process	cell part;cytoplasm;intracellular membrane-bounded organelle;intracellular organelle;nucleus;organelle		HTH_3;MBF1		Completeproteome;Proteomicsidentification;Referenceproteome		2	2	2	11.2	11.2	11.2	20.342	0	5.1435	9648800	9	12	M9PFR6	M9PFR6		mbf1	FBgn0262732
NaN	NaN	NaN	NaN	NaN	NaN	NaN	NaN	NaN	NaN	NaN	NaN	NaN	NaN	NaN	NaN	NaN		binding;calcium ion binding;cation binding;ion binding;metal ion binding	cell part;cytoplasmic part;cytoskeletal part;cytoskeleton;intracellular non-membrane-bounded organelle;intracellular organelle;intracellular organelle part;intracellular part;microtubule organizing center;non-membrane-bounded organelle;organelle;organelle part		cell part;cytoskeleton;intracellular non-membrane-bounded organelle;intracellular organelle;microtubule organizing center;organelle		EF-hand_7		Calcium;Completeproteome;Proteomicsidentification;Referenceproteome		2	2	2	10.4	10.4	10.4	20.736	0.0012739	3.1822	3902600	9	3	M9PGG8;Q8T415	M9PGG8;Q8T415		Dmel\CG17493;CG15158	FBgn0040010;FBgn0051802
NaN	NaN	NaN	NaN	NaN	NaN	NaN	NaN	NaN	NaN	NaN	NaN	NaN	NaN	NaN	NaN	NaN	cellular component organization;cellular component organization at cellular level;cellular component organization or biogenesis;cellular component organization or biogenesis at cellular level;cellular membrane fusion;cellular membrane organization;cellular process;endocytosis;ER to Golgi vesicle-mediated transport;establishment of localization;establishment of localization in cell;Golgi vesicle t…	binding;protein binding;SNAP receptor activity	cell part;coated vesicle membrane;cytoplasmic membrane-bounded vesicle;cytoplasmic part;cytoplasmic vesicle;cytoplasmic vesicle membrane;cytoplasmic vesicle part;endoplasmic reticulum;ER to Golgi transport vesicle membrane;Golgi apparatus part;Golgi membrane;integral to membrane;intracellular membrane-bounded organelle;intracellular organelle;intracellular organelle part;intracellular part;intrin…	cellular component organization;cellular membrane organization;cellular process;endocytosis;establishment of localization;Golgi vesicle transport;membrane fusion;membrane invagination;membrane organization;organelle fusion;organelle organization;transport;vesicle organization;vesicle-mediated transport	cell part;cytoplasmic membrane-bounded vesicle;endoplasmic reticulum;intracellular membrane-bounded organelle;intracellular organelle;macromolecular complex;membrane;organelle;protein complex;vesicle	Phagosome;SNARE interactions in vesicular transport	Longin;Synaptobrevin		Coiledcoil;Completeproteome;Membrane;Proteomicsidentification;Referenceproteome		2	2	2	8.5	8.5	8.5	24.842	0.0025	3.0103	1327000	12	5	M9PGI6	M9PGI6		Sec22	FBgn0260855
17.2048	17.2314	NaN	17.1659	17.154	17.2547	16.5595	16.6836	16.643	16.7726	17.0598	17.1787	17.0909	16.8838	16.5357	16.6921	16.7375	anatomical structure morphogenesis;appendage morphogenesis;biological regulation;cellular component organization;cellular component organization or biogenesis;cellular membrane organization;cellular process;developmental process;endocytosis;establishment of localization;imaginal disc-derived appendage morphogenesis;imaginal disc-derived wing morphogenesis;membrane invagination;membrane organizati…	binding;chromatin binding;DNA binding;nucleic acid binding;protein binding transcription factor activity;transcription cofactor activity;transcription corepressor activity;transcription factor binding transcription factor activity	cell part;chromosome;cytoplasmic part;cytosol;intracellular non-membrane-bounded organelle;intracellular organelle;intracellular organelle part;intracellular part;macromolecular complex;non-membrane-bounded organelle;nuclear part;nucleoplasm;nucleoplasm part;organelle;organelle part;polytene chromosome;protein complex;transcriptional repressor complex	anatomical structure morphogenesis;biological regulation;cellular component organization;cellular membrane organization;cellular process;developmental process;endocytosis;establishment of localization;membrane invagination;membrane organization;regulation of cell cycle;regulation of mitotic cell cycle;transport;vesicle-mediated transport	cell part;chromosome;cytosol;intracellular non-membrane-bounded organelle;intracellular organelle;macromolecular complex;nucleoplasm;organelle;protein complex;transcriptional repressor complex				Completeproteome;Nucleus;Proteomicsidentification;Referenceproteome		24	24	24	9.9	9.9	9.9	379.84	0	78.046	95666000	98	153	M9PGZ8	M9PGZ8		Smr	FBgn0265523
NaN	NaN	NaN	NaN	NaN	NaN	15.8328	15.7575	NaN	15.7891	15.6815	15.8426	15.5921	15.3321	15.6817	15.7094	15.5777	acetyl-CoA catabolic process;acetyl-CoA metabolic process;biological regulation;catabolic process;cellular catabolic process;cellular component organization;cellular component organization at cellular level;cellular component organization or biogenesis;cellular component organization or biogenesis at cellular level;cellular macromolecule metabolic process;cellular metabolic process;cellular proce…	binding;catalytic activity;cation binding;deacetylase activity;histone deacetylase activity;hydrolase activity;hydrolase activity, acting on carbon-nitrogen (but not peptide) bonds;hydrolase activity, acting on carbon-nitrogen (but not peptide) bonds, in linear amides;ion binding;metal ion binding;protein deacetylase activity;transition metal ion binding;zinc ion binding	cell part;cytoplasm;intracellular part	biological regulation;catabolic process;cellular component organization;cellular metabolic process;cellular process;chromatin modification;chromatin organization;chromosome organization;cofactor metabolic process;establishment of localization;generation of precursor metabolites and energy;histone modification;macromolecule metabolic process;macromolecule modification;metabolic process;neurotransm…	cell part;cytoplasm		Hist_deacetyl;zf-UBP	ACEVEDO_LIVER_CANCER_DN;ACEVEDO_LIVER_TUMOR_VS_NORMAL_ADJACENT_TISSUE_DN;BENPORATH_MYC_MAX_TARGETS;BIOCARTA_CARM_ER_PATHWAY;BIOPOLYMER_METABOLIC_PROCESS;BIOPOLYMER_MODIFICATION;CCAWNWWNNNGGC_UNKNOWN;CELLULAR_MACROMOLECULE_METABOLIC_PROCESS;CELLULAR_PROTEIN_METABOLIC_PROCESS;CHROMATIN_MODIFICATION;CHROMOSOME_ORGANIZATION_AND_BIOGENESIS;chrxp11;COVALENT_CHROMATIN_MODIFICATION;CYTOPLASM;CYTOSKELETAL…	Completeproteome;Hydrolase;Proteomicsidentification;Referenceproteome		5	5	5	5.8	5.8	5.8	130.78	0	13.351	10609000	56	19	M9PJN5	M9PJN5		HDAC6	FBgn0026428
NaN	NaN	NaN	NaN	15.627	15.5871	NaN	NaN	NaN	14.8589	NaN	NaN	15.3266	15.4054	15.6585	14.6996	14.8533	actin cytoskeleton organization;actin filament-based process;actomyosin structure organization;ameboidal cell migration;anatomical structure development;anatomical structure morphogenesis;apposition of dorsal and ventral imaginal disc-derived wing surfaces;axon ensheathment;biological adhesion;biological regulation;cell adhesion;cell development;cell differentiation;cell division;cell fate determ…	binding;mRNA 3'-UTR binding;mRNA binding;nucleic acid binding;RNA binding	cell part;cytoplasm;intracellular membrane-bounded organelle;intracellular organelle;intracellular part;membrane-bounded organelle;nucleus;organelle	anatomical structure development;anatomical structure morphogenesis;biological adhesion;biological regulation;cell adhesion;cell development;cell differentiation;cell division;cell motility;cellular component movement;cellular component organization;cellular process;cytoskeleton organization;developmental process;locomotion;organelle organization	cell part;cytoplasm;intracellular membrane-bounded organelle;intracellular organelle;nucleus;organelle		KH_1		Alternativesplicing;Completeproteome;Developmentalprotein;Nucleus;Referenceproteome;RNA-binding		2	2	2	6.2	6.2	6.2	44.325	0.00070028	4.2192	4687000	17	14	O01367	O01367	Protein held out wings	how	FBgn0264491
NaN	NaN	NaN	NaN	NaN	NaN	NaN	NaN	NaN	NaN	NaN	NaN	NaN	14.8468	15.0345	15.2991	NaN	behavior;cellular metabolic process;cellular process;cognition;learning or memory;memory;metabolic process;multicellular organism reproduction;multicellular organismal process;neurological system process;peptide metabolic process;reproduction;response to stimulus;system process	binding;catalytic activity;cation binding;copper ion binding;ion binding;metal ion binding;monooxygenase activity;oxidoreductase activity;oxidoreductase activity, acting on paired donors, with incorporation or reduction of molecular oxygen;oxidoreductase activity, acting on paired donors, with incorporation or reduction of molecular oxygen, reduced ascorbate as one donor, and incorporation of one…	cell part;extracellular region part;extracellular space;membrane	behavior;cellular metabolic process;cellular process;metabolic process;multicellular organismal process;neurological system process;peptide metabolic process;reproduction;response to stimulus	cell part;extracellular space;membrane		Cu2_monoox_C;Cu2_monooxygen		Completeproteome;Copper;Disulfidebond;Glycoprotein;Metal-binding;Monooxygenase;Oxidoreductase;Referenceproteome;Secreted;Signal		2	2	2	8.5	8.5	8.5	40.563	0.0024891	2.966	3270200	15	3	O01404	O01404	Peptidylglycine alpha-hydroxylating monooxygenase	Phm	FBgn0019948
22.0449	21.9736	21.8516	21.9632	22.2812	22.2844	21.9045	21.8964	21.8493	22.0071	22.1058	22.1528	22.1151	21.9636	22.0385	21.8815	22.0669	ATP biosynthetic process;ATP metabolic process;ATP synthesis coupled proton transport;biosynthetic process;cation transport;cellular biosynthetic process;cellular component organization;cellular component organization or biogenesis;cellular membrane organization;cellular metabolic process;cellular nitrogen compound biosynthetic process;cellular nitrogen compound metabolic process;cellular process…	active transmembrane transporter activity;ATPase activity;ATPase activity, coupled;ATPase activity, coupled to movement of substances;ATPase activity, coupled to transmembrane movement of ions;ATPase activity, coupled to transmembrane movement of substances;catalytic activity;cation transmembrane transporter activity;cation-transporting ATPase activity;hydrogen ion transmembrane transporter activ…	cell part;cytoplasmic part;intracellular membrane-bounded organelle;intracellular organelle;intracellular organelle part;intracellular part;lipid particle;macromolecular complex;membrane;membrane part;membrane-bounded organelle;mitochondrial inner membrane;mitochondrial membrane;mitochondrial part;mitochondrion;organelle;organelle inner membrane;organelle membrane;organelle part;protein complex;p…	biosynthetic process;cellular component organization;cellular membrane organization;cellular metabolic process;cellular nitrogen compound metabolic process;cellular process;endocytosis;establishment of localization;heterocycle metabolic process;hydrogen transport;ion transport;membrane invagination;membrane organization;metabolic process;nitrogen compound metabolic process;nucleobase-containing c…	cell part;intracellular membrane-bounded organelle;intracellular organelle;lipid particle;macromolecular complex;membrane;mitochondrion;organelle;protein complex	Alzheimer's disease;Huntington's disease;Oxidative phosphorylation;Parkinson's disease	ATP-synt		ATPsynthesis;CF(1);Completeproteome;Hydrogeniontransport;Iontransport;Membrane;Mitochondrion;Mitochondrioninnermembrane;Referenceproteome;Transitpeptide;Transport		12	12	12	42.4	42.4	42.4	32.871	0	323.31	2054200000	18	473	O01666	O01666	ATP synthase subunit gamma, mitochondrial	ATPsyngamma	FBgn0020235
19.3387	19.3045	19.4514	19.1622	18.8347	18.9332	18.4293	18.4366	18.1763	18.2534	17.9792	18.0701	18.0843	17.9278	17.8154	17.7763	17.7291	biological regulation;cellular component assembly;cellular component assembly at cellular level;cellular component organization;cellular component organization at cellular level;cellular component organization or biogenesis;cellular component organization or biogenesis at cellular level;cellular macromolecular complex assembly;cellular macromolecular complex subunit organization;cellular process;…	binding;nucleic acid binding;RNA binding;translation factor activity, nucleic acid binding;translation initiation factor activity	cell part;cytoplasmic part;cytoskeletal part;eukaryotic 43S preinitiation complex;eukaryotic 48S preinitiation complex;eukaryotic translation initiation factor 3 complex;intracellular organelle part;intracellular part;macromolecular complex;microtubule associated complex;organelle part;protein complex;ribonucleoprotein complex;translation preinitiation complex	biological regulation;cellular component assembly;cellular component organization;cellular macromolecular complex assembly;cellular process;macromolecular complex assembly;regulation of translation;ribonucleoprotein complex assembly;translational initiation	cell part;macromolecular complex;protein complex;ribonucleoprotein complex	RNA transport	WD40		Completeproteome;Cytoplasm;Initiationfactor;Proteinbiosynthesis;Referenceproteome;Repeat;WDrepeat		15	15	15	66.9	66.9	66.9	36.159	0	85.313	183080000	18	164	O02195	O02195	Eukaryotic translation initiation factor 3 subunit I	eIF3i	FBgn0015834
19.3902	19.2744	19.747	19.1619	19.061	18.9799	19.6192	19.7485	19.1547	19.3011	19.3799	19.3219	19.2105	19.1654	19.3454	19.0752	19.0907	cellular component organization;cellular component organization at cellular level;cellular component organization or biogenesis;cellular component organization or biogenesis at cellular level;cellular macromolecule metabolic process;cellular metabolic process;cellular process;cellular protein metabolic process;cellular response to heat;cellular response to stimulus;cellular response to stress;mac…	adenyl nucleotide binding;adenyl ribonucleotide binding;ATP binding;binding;nucleotide binding;purine nucleotide binding;purine ribonucleoside triphosphate binding;purine ribonucleotide binding;ribonucleotide binding	cell part;cytoplasmic part;cytoskeletal part;intracellular membrane-bounded organelle;intracellular organelle;intracellular organelle lumen;intracellular organelle part;intracellular part;lipid particle;macromolecular complex;membrane;membrane-bounded organelle;membrane-enclosed lumen;microtubule associated complex;mitochondrial inner membrane;mitochondrial matrix;mitochondrial membrane;mitochond…	cellular component organization;cellular metabolic process;cellular process;macromolecule metabolic process;metabolic process;mitochondrion organization;organelle organization;primary metabolic process;protein folding;protein metabolic process;response to abiotic stimulus;response to heat;response to stimulus;response to stress	cell part;intracellular membrane-bounded organelle;intracellular organelle;lipid particle;macromolecular complex;membrane;mitochondrion;organelle;protein complex	ko05152;RNA degradation;Type I diabetes mellitus	Cpn60_TCP1		ATP-binding;Chaperone;Completeproteome;Directproteinsequencing;Mitochondrion;Nucleotide-binding;Referenceproteome;Transitpeptide		21	21	21	53.6	53.6	53.6	60.808	0	127.77	554320000	33	341	O02649;Q9VMN5	O02649	Heat shock protein 60A	Hsp60A	FBgn0015245
NaN	17.8579	17.8197	17.4924	17.9668	18.0435	18.1132	18.1543	16.9004	17.0701	18.3459	18.2128	18.8052	18.7593	19.0374	19.1391	19.265	metabolic process	binding;calcium ion binding;catalytic activity;cation binding;GTPase activity;hydrolase activity;hydrolase activity, acting on acid anhydrides;hydrolase activity, acting on acid anhydrides, in phosphorus-containing anhydrides;ion binding;metal ion binding;nucleoside-triphosphatase activity;pyrophosphatase activity		metabolic process				ACEVEDO_METHYLATED_IN_LIVER_CANCER_DN;BENPORATH_SUZ12_TARGETS;BERENJENO_TRANSFORMED_BY_RHOA_DN;BIOSYNTHETIC_PROCESS;BLALOCK_ALZHEIMERS_DISEASE_DN;BURTON_ADIPOGENESIS_5;BURTON_ADIPOGENESIS_6;CADWELL_ATG16L1_TARGETS_UP;CAIRO_HEPATOBLASTOMA_DN;CELLULAR_LIPID_METABOLIC_PROCESS;CHIANG_LIVER_CANCER_SUBCLASS_PROLIFERATION_DN;chr1p32;COULOUARN_TEMPORAL_TGFB1_SIGNATURE_DN;CYTOPLASM;CYTOPLASMIC_PART;DAZARD…	Calcium;Completeproteome;Proteomicsidentification;Referenceproteome		5	5	5	35.9	35.9	35.9	21.28	0	31.397	67496000	9	47	O16158	O16158		Scp2	FBgn0020907
17.2131	NaN	NaN	NaN	16.826	17.1356	17.0343	16.9588	16.9133	16.664	17.9545	17.96	17.7379	17.677	NaN	17.2836	17.3733	biosynthetic process;cell cycle process;cellular biosynthetic process;cellular component organization;cellular component organization at cellular level;cellular component organization or biogenesis;cellular component organization or biogenesis at cellular level;cellular macromolecule biosynthetic process;cellular macromolecule metabolic process;cellular metabolic process;cellular process;cellular…	structural constituent of ribosome;structural molecule activity	cell part;cytoplasmic part;intracellular non-membrane-bounded organelle;intracellular organelle;intracellular part;macromolecular complex;non-membrane-bounded organelle;organelle;ribonucleoprotein complex;ribosome	biosynthetic process;cellular component organization;cellular metabolic process;cellular process;cytoskeleton organization;macromolecule metabolic process;metabolic process;microtubule organizing center organization;organelle organization;primary metabolic process;protein metabolic process;translation	cell part;intracellular non-membrane-bounded organelle;intracellular organelle;macromolecular complex;organelle;ribonucleoprotein complex;ribosome	Ribosome	Ribosomal_L3	ACEVEDO_LIVER_CANCER_DN;BHATI_G2M_ARREST_BY_2METHOXYESTRADIOL_DN;BILANGES_RAPAMYCIN_SENSITIVE_VIA_TSC1_AND_TSC2;BIOSYNTHETIC_PROCESS;BRACHAT_RESPONSE_TO_CAMPTOTHECIN_DN;CASORELLI_ACUTE_PROMYELOCYTIC_LEUKEMIA_DN;CELLULAR_BIOSYNTHETIC_PROCESS;CELLULAR_MACROMOLECULE_METABOLIC_PROCESS;CELLULAR_PROTEIN_METABOLIC_PROCESS;chr22q13;DANG_BOUND_BY_MYC;DANG_MYC_TARGETS_UP;DEBIASI_APOPTOSIS_BY_REOVIRUS_INFEC…	3D-structure;Alternativesplicing;Completeproteome;Cytoplasm;Referenceproteome;Ribonucleoprotein;Ribosomalprotein		5	5	5	18.8	18.8	18.8	46.915	0	13.161	33861000	21	29	O16797	O16797	Large ribosomal subunit protein uL3	RpL3	FBgn0020910
17.1766	17.4057	NaN	17.2381	17.104	17.2731	17.1699	17.1619	17.199	17.1813	17.0187	17.1883	17.5079	17.2209	17.3832	16.8428	16.8657	establishment of localization;neurotransmitter transport;transport	drug transmembrane transporter activity;transmembrane transporter activity;transporter activity	cell part;integral to membrane;intrinsic to membrane;membrane part	establishment of localization;neurotransmitter transport;transport	cell part		MFS_1		Completeproteome;Glycoprotein;Membrane;Neurotransmittertransport;Referenceproteome;Transmembrane;Transmembranehelix;Transport		8	8	8	23.2	23.2	23.2	64.313	0	24.52	50814000	17	59	O17444	O17444	Vesicular acetylcholine transporter	VAChT	FBgn0270928
17.3982	17.4687	NaN	NaN	17.06	17.4506	17.2676	17.3006	NaN	17.1177	17.7547	18.7043	17.5996	17.3848	17.0982	17.9113	17.3172	biosynthetic process;cellular biosynthetic process;cellular macromolecule biosynthetic process;cellular macromolecule metabolic process;cellular metabolic process;cellular process;cellular protein metabolic process;macromolecule biosynthetic process;macromolecule metabolic process;metabolic process;primary metabolic process;protein metabolic process;translation	structural constituent of ribosome;structural molecule activity	cell part;cytoplasmic part;intracellular non-membrane-bounded organelle;intracellular organelle;intracellular part;macromolecular complex;non-membrane-bounded organelle;organelle;ribonucleoprotein complex;ribosome	biosynthetic process;cellular metabolic process;cellular process;macromolecule metabolic process;metabolic process;primary metabolic process;protein metabolic process;translation	cell part;intracellular non-membrane-bounded organelle;intracellular organelle;macromolecular complex;organelle;ribonucleoprotein complex;ribosome	Ribosome	Ribosomal_L15e	ACEVEDO_LIVER_TUMOR_VS_NORMAL_ADJACENT_TISSUE_UP;ACTAYRNNNCCCR_UNKNOWN;BENPORATH_MYC_MAX_TARGETS;BENPORATH_SOX2_TARGETS;BILANGES_SERUM_AND_RAPAMYCIN_SENSITIVE_GENES;BIOSYNTHETIC_PROCESS;BLALOCK_ALZHEIMERS_DISEASE_DN;CAIRO_HEPATOBLASTOMA_CLASSES_UP;CELLULAR_BIOSYNTHETIC_PROCESS;CELLULAR_MACROMOLECULE_METABOLIC_PROCESS;CELLULAR_PROTEIN_METABOLIC_PROCESS;CHNG_MULTIPLE_MYELOMA_HYPERPLOID_UP;chr3p24;C…	3D-structure;Completeproteome;Referenceproteome;Ribonucleoprotein;Ribosomalprotein		4	4	4	18.1	18.1	18.1	24.325	0	10.4	38872000	8	13	O17445	O17445	Large ribosomal subunit protein eL15	RpL15	FBgn0028697
18.6137	16.4024	NaN	17.9377	17.7241	17.8913	18.0121	18.1098	17.8848	17.9024	17.6422	17.7112	17.7795	17.7373	17.4115	18.1156	17.9553	actin cytoskeleton organization;actin filament organization;actin filament-based process;anterograde axon cargo transport;axon cargo transport;biological adhesion;biological regulation;carbohydrate homeostasis;cell adhesion;cellular component movement;cellular component organization;cellular component organization at cellular level;cellular component organization or biogenesis;cellular component …	binding;catalytic activity;GTP binding;GTPase activity;guanyl nucleotide binding;guanyl ribonucleotide binding;hydrolase activity;hydrolase activity, acting on acid anhydrides;hydrolase activity, acting on acid anhydrides, in phosphorus-containing anhydrides;nucleoside-triphosphatase activity;nucleotide binding;purine nucleotide binding;purine ribonucleoside triphosphate binding;purine ribonucleo…	cell body;cell part;cytoplasm;cytoplasmic part;endoplasmic reticulum membrane;endoplasmic reticulum part;Golgi apparatus part;Golgi membrane;intracellular organelle part;intracellular part;lipid particle;membrane;membrane part;neuronal cell body;organelle;organelle membrane;organelle part;vesicle	biological adhesion;biological regulation;cell adhesion;cellular component movement;cellular component organization;cellular process;cytoskeleton organization;cytoskeleton-dependent intracellular transport;establishment of localization;Golgi vesicle transport;homeostatic process;metabolic process;organelle organization;protein transport;regulation of transport;response to stimulus;secretion;signa…	cell body;cell part;cytoplasm;lipid particle;membrane;neuronal cell body;organelle;vesicle		Ras		Completeproteome;GTP-binding;Nucleotide-binding;Proteomicsidentification;Referenceproteome		7	7	6	48.3	48.3	42.9	22.762	0	20.572	68585000	12	49	O18332	O18332		Rab1	FBgn0016700
17.5098	17.3797	17.4796	17.1141	17.1739	17.0452	17.3342	17.1539	16.9364	17.3862	17.0509	16.8807	17.0965	16.9969	16.6509	17.009	17.0684	biological regulation;cellular process;cellular response to stimulus;establishment of localization;establishment of localization in cell;establishment of protein localization;intracellular protein transport;intracellular signal transduction;intracellular transport;metabolic process;protein transport;Rab protein signal transduction;Ras protein signal transduction;regulation of biological process;r…	binding;catalytic activity;GTP binding;GTPase activity;guanyl nucleotide binding;guanyl ribonucleotide binding;hydrolase activity;hydrolase activity, acting on acid anhydrides;hydrolase activity, acting on acid anhydrides, in phosphorus-containing anhydrides;nucleoside-triphosphatase activity;nucleotide binding;purine nucleotide binding;purine ribonucleoside triphosphate binding;purine ribonucleo…	cell body;cell part;cytoplasmic part;endoplasmic reticulum membrane;endoplasmic reticulum part;Golgi apparatus part;Golgi membrane;intracellular organelle part;intracellular part;membrane;membrane part;neuronal cell body;organelle;organelle membrane;organelle part;plasma membrane;vesicle	biological regulation;cellular process;establishment of localization;metabolic process;protein transport;response to stimulus;signal transduction;transport;vesicle-mediated transport	cell body;cell part;membrane;neuronal cell body;organelle;plasma membrane;vesicle		Ras		3D-structure;Completeproteome;GTP-binding;Nucleotide-binding;Proteomicsidentification;Referenceproteome		8	8	8	46.9	46.9	46.9	23.56	0	22.302	40124000	14	42	O18333	O18333	Ras-related protein Rab-2	Rab2	FBgn0014009
17.1385	17.0914	17.0633	16.6817	16.7477	16.9003	16.9621	17.2354	16.8002	16.9097	16.78	16.7513	17.0538	16.9298	16.7318	17.1523	17.2033	actin cytoskeleton organization;actin cytoskeleton reorganization;actin filament-based process;adherens junction maintenance;adherens junction organization;anatomical structure development;anatomical structure formation involved in morphogenesis;anatomical structure morphogenesis;antimicrobial humoral response;asymmetric cell division;biological regulation;border follicle cell migration;bristle d…	binding;catalytic activity;GTP binding;GTPase activating protein binding;GTPase activity;guanyl nucleotide binding;guanyl ribonucleotide binding;hydrolase activity;hydrolase activity, acting on acid anhydrides;hydrolase activity, acting on acid anhydrides, in phosphorus-containing anhydrides;nucleoside-triphosphatase activity;nucleotide binding;protein binding;protein complex binding;purine nucle…	autophagic vacuole;axon part;cell body;cell division site part;cell part;cell pole;cell projection part;clathrin-coated vesicle;cleavage furrow;coated vesicle;cytoplasm;cytoplasmic membrane-bounded vesicle;cytoplasmic part;cytoplasmic vesicle;endosome;envelope;fusome;Golgi apparatus;Golgi apparatus part;Golgi-associated vesicle;intracellular membrane-bounded organelle;intracellular organelle;intr…	anatomical structure development;anatomical structure formation involved in morphogenesis;anatomical structure morphogenesis;biological regulation;cell development;cell division;cell growth;cell junction organization;cell morphogenesis;cell motility;cellular component morphogenesis;cellular component movement;cellular component organization;cellular localization;cellular membrane organization;cel…	cell body;cell part;cytoplasm;cytoplasmic membrane-bounded vesicle;endosome;Golgi apparatus;intracellular membrane-bounded organelle;intracellular organelle;lipid particle;membrane;neuronal cell body;nuclear envelope;organelle;plasma membrane;spindle envelope;synapse;vacuole;vesicle	Endocrine and other factor-regulated calcium reabsorption;Endocytosis;Pancreatic secretion;Vasopressin-regulated water reabsorption	Ras		Completeproteome;GTP-binding;Nucleotide-binding;Proteomicsidentification;Referenceproteome		8	8	8	37.9	37.9	37.9	24.245	0	18.706	45189000	15	53	O18335	O18335		Rab11	FBgn0015790
NaN	NaN	NaN	NaN	NaN	NaN	15.3424	15.0502	NaN	NaN	NaN	16.1221	NaN	NaN	NaN	NaN	NaN	biological regulation;cellular component organization;cellular component organization at cellular level;cellular component organization or biogenesis;cellular component organization or biogenesis at cellular level;cellular localization;cellular macromolecule localization;cellular membrane fusion;cellular membrane organization;cellular process;cellular protein localization;cellular response to che…	binding;catalytic activity;GTP binding;GTPase activity;guanyl nucleotide binding;guanyl ribonucleotide binding;hydrolase activity;hydrolase activity, acting on acid anhydrides;hydrolase activity, acting on acid anhydrides, in phosphorus-containing anhydrides;nucleoside-triphosphatase activity;nucleotide binding;purine nucleotide binding;purine ribonucleoside triphosphate binding;purine ribonucleo…	cell body;cell part;clathrin-coated vesicle;coated vesicle;cytoplasmic membrane-bounded vesicle;cytoplasmic part;cytoplasmic vesicle;cytoplasmic vesicle membrane;cytoplasmic vesicle part;endosome;Golgi apparatus part;Golgi-associated vesicle;intracellular membrane-bounded organelle;intracellular organelle;intracellular organelle part;intracellular part;membrane;membrane-bounded organelle;membrane…	biological regulation;cellular component organization;cellular localization;cellular membrane organization;cellular process;establishment of localization;exocytosis;localization;membrane docking;membrane fusion;membrane organization;metabolic process;organelle fusion;organelle organization;plasma membrane organization;protein transport;regulation of transport;response to chemical stimulus;respons…	cell body;cell part;cytoplasmic membrane-bounded vesicle;endosome;intracellular membrane-bounded organelle;intracellular organelle;membrane;neuronal cell body;organelle;plasma membrane;synapse;vesicle		Ras		Completeproteome;GTP-binding;Nucleotide-binding;Proteomicsidentification;Referenceproteome		3	2	2	19.3	14	14	23.691	0	5.4304	2474900	12	10	O18338	O18338		Rab8	FBgn0262518
16.3697	NaN	NaN	NaN	16.3632	16.2918	16.0866	16.0083	16.4727	16.5873	15.82	16.3656	16.2975	16.1708	16.5736	16.7618	16.745	amine biosynthetic process;amine metabolic process;anatomical structure development;biological regulation;biosynthetic process;carboxylic acid biosynthetic process;carboxylic acid metabolic process;cell cycle;cell differentiation;cell proliferation;cellular amine metabolic process;cellular amino acid biosynthetic process;cellular amino acid metabolic process;cellular biosynthetic process;cellular…	adenyl nucleotide binding;adenyl ribonucleotide binding;ATP binding;binding;catalytic activity;kinase activity;nucleotide binding;purine nucleotide binding;purine ribonucleoside triphosphate binding;purine ribonucleotide binding;ribonucleotide binding;transferase activity;transferase activity, transferring phosphorus-containing groups		amine metabolic process;anatomical structure development;biological regulation;biosynthetic process;cell cycle;cell differentiation;cell proliferation;cellular amino acid metabolic process;cellular component organization;cellular ketone metabolic process;cellular metabolic process;cellular nitrogen compound metabolic process;cellular process;developmental process;metabolic process;mitochondrion o…		Selenocompound metabolism	AIRS;AIRS_C		ATP-binding;Cellcycle;Completeproteome;Developmentalprotein;Kinase;Nucleotide-binding;Referenceproteome;Selenium;Transferase		4	4	4	11.3	11.3	11.3	43.446	0	8.4932	17717000	17	28	O18373	O18373	Inactive selenide, water dikinase-like protein	Sps1	FBgn0261270
NaN	NaN	NaN	NaN	NaN	NaN	NaN	NaN	NaN	NaN	NaN	NaN	NaN	NaN	NaN	NaN	NaN	actin cytoskeleton organization;actin filament organization;actin filament-based process;anatomical structure formation involved in morphogenesis;biological regulation;cell cycle phase;cell cycle process;cellular component assembly;cellular component assembly at cellular level;cellular component organization;cellular component organization at cellular level;cellular component organization or biog…	macromolecule transmembrane transporter activity;protein transmembrane transporter activity;protein transporter activity;substrate-specific transmembrane transporter activity;substrate-specific transporter activity;transmembrane transporter activity;transporter activity	cell part;cytoplasm;cytoplasmic part;cytoskeletal part;envelope;intracellular non-membrane-bounded organelle;intracellular organelle;intracellular organelle part;intracellular part;lipid particle;macromolecular complex;membrane part;microtubule associated complex;non-membrane-bounded organelle;nuclear envelope;nuclear part;nuclear pore;nucleoplasm;organelle;organelle envelope;organelle part;P gra…	anatomical structure formation involved in morphogenesis;biological regulation;cellular component assembly;cellular component organization;cellular macromolecular complex assembly;cellular process;cytoskeleton organization;developmental process;establishment of localization;macromolecular complex assembly;mitosis;nuclear division;nuclear transport;nucleocytoplasmic transport;organelle fission;org…	cell part;cytoplasm;intracellular non-membrane-bounded organelle;intracellular organelle;lipid particle;macromolecular complex;nuclear envelope;nuclear pore;nucleoplasm;organelle;protein complex;ribonucleoprotein complex	RNA transport	IBN_N		Completeproteome;Cytoplasm;Proteintransport;Referenceproteome;Repeat;Transport		2	2	2	3.5	3.5	3.5	98.695	0.00070671	4.3433	1758900	45	9	O18388	O18388	Importin subunit beta	Fs(2)Ket	FBgn0262743
17.8941	17.893	18.2718	17.0698	17.5061	17.3667	18.6928	18.6997	18.5792	18.5572	18.2096	18.2032	17.725	18.4404	18.7204	19.379	19.4841	acyl-CoA metabolic process;alcohol metabolic process;androgen metabolic process;biological regulation;carboxylic acid metabolic process;cellular hormone metabolic process;cellular ketone metabolic process;cellular lipid metabolic process;cellular macromolecule metabolic process;cellular metabolic process;cellular nitrogen compound metabolic process;cellular process;coenzyme metabolic process;cofa…	3-hydroxy-2-methylbutyryl-CoA dehydrogenase activity;3-hydroxyacyl-CoA dehydrogenase activity;7-beta-hydroxysteroid dehydrogenase (NADP+) activity;acetoacetyl-CoA reductase activity;catalytic activity;estradiol 17-beta-dehydrogenase activity;oxidoreductase activity;oxidoreductase activity, acting on CH-OH group of donors;oxidoreductase activity, acting on the CH-OH group of donors, NAD or NADP as…	cell part;cytoplasmic part;cytoskeletal part;cytosol;intracellular membrane-bounded organelle;intracellular organelle;intracellular organelle part;intracellular part;lipid particle;macromolecular complex;membrane-bounded organelle;microtubule associated complex;mitochondrion;organelle;organelle part;protein complex	alcohol metabolic process;biological regulation;cellular ketone metabolic process;cellular lipid metabolic process;cellular metabolic process;cellular nitrogen compound metabolic process;cellular process;cofactor metabolic process;hormone metabolic process;lipid metabolic process;macromolecule metabolic process;metabolic process;nitrogen compound metabolic process;nucleobase-containing compound m…	cell part;cytosol;intracellular membrane-bounded organelle;intracellular organelle;lipid particle;macromolecular complex;mitochondrion;organelle;protein complex	Alzheimer's disease;Valine, leucine and isoleucine degradation	adh_short		Completeproteome;Mitochondrion;NAD;Oxidoreductase;Referenceproteome;tRNAprocessing		12	12	12	73.7	73.7	73.7	26.905	0	70.011	215130000	13	121	O18404	O18404	3-hydroxyacyl-CoA dehydrogenase type-2	scu	FBgn0021765
16.0294	16.3476	14.8008	16.4116	16.9284	16.7867	16.3794	16.5079	16.8461	16.974	16.7142	16.2239	17.0608	16.7422	16.4185	16.5813	16.7424	biological regulation;catabolic process;cell differentiation;cellular catabolic process;cellular developmental process;cellular macromolecule catabolic process;cellular macromolecule metabolic process;cellular metabolic process;cellular process;cellular response to stimulus;cellular response to stress;developmental process;ER-associated protein catabolic process;macromolecule catabolic process;ma…	adenyl nucleotide binding;adenyl ribonucleotide binding;ATP binding;ATPase activity;binding;catalytic activity;hydrolase activity;hydrolase activity, acting on acid anhydrides;hydrolase activity, acting on acid anhydrides, in phosphorus-containing anhydrides;nucleoside-triphosphatase activity;nucleotide binding;protein binding;purine nucleotide binding;purine ribonucleoside triphosphate binding;p…	cell part;cytoplasm;cytoplasmic part;cytoskeletal part;cytosolic part;cytosolic proteasome complex;intracellular membrane-bounded organelle;intracellular organelle;intracellular organelle part;intracellular part;macromolecular complex;membrane-bounded organelle;microtubule associated complex;nuclear part;nuclear proteasome complex;nucleus;organelle;organelle part;proteasome complex;proteasome reg…	biological regulation;catabolic process;cell differentiation;cellular metabolic process;cellular process;developmental process;macromolecule metabolic process;metabolic process;primary metabolic process;protein metabolic process;proteolysis;proteolysis involved in cellular protein catabolic process;response to DNA damage stimulus;response to stimulus;response to stress	cell part;cytoplasm;intracellular membrane-bounded organelle;intracellular organelle;macromolecular complex;nucleus;organelle;proteasome complex;protein complex	Proteasome	AAA		ATP-binding;Completeproteome;Cytoplasm;Hydrolase;Nucleotide-binding;Nucleus;Proteasome;Proteomicsidentification;Referenceproteome		9	8	8	29.4	26.4	26.4	45.857	0	17.563	32300000	24	51	O18413;Q9VA54	O18413;Q9VA54	26S proteasome regulatory subunit 8	Rpt6;Rpt6R	FBgn0020369;FBgn0039788
17.0523	17.245	18.4366	17.3077	18.4655	18.0909	17.9287	17.823	17.7682	17.56	18.4491	18.5836	18.5191	18.6955	18.5343	18.7611	18.9482	anatomical structure development;anatomical structure homeostasis;behavior;biological regulation;cell communication;cellular component organization;cellular component organization or biogenesis;cellular homeostasis;cellular macromolecule metabolic process;cellular metabolic process;cellular nitrogen compound metabolic process;cellular process;cellular response to external stimulus;cellular respon…		autophagic vacuole;catalytic step 2 spliceosome;cell part;cytoplasm;cytoplasmic part;cytoskeletal part;cytosol;intracellular membrane-bounded organelle;intracellular organelle;intracellular organelle part;intracellular part;macromolecular complex;membrane-bounded organelle;microtubule associated complex;nuclear part;organelle;organelle part;precatalytic spliceosome;protein complex;ribonucleoprote…	anatomical structure development;behavior;biological regulation;cell communication;cellular component organization;cellular homeostasis;cellular metabolic process;cellular nitrogen compound metabolic process;cellular process;developmental process;homeostatic process;macromolecule metabolic process;metabolic process;mRNA metabolic process;mRNA processing;multicellular organismal process;nitrogen c…	cell part;cytoplasm;cytosol;intracellular membrane-bounded organelle;intracellular organelle;macromolecular complex;organelle;protein complex;ribonucleoprotein complex;spliceosomal complex;vacuole	Measles	WD40		3D-structure;Completeproteome;Referenceproteome;Repeat;WDrepeat		16	16	16	54.4	54.4	54.4	35.618	0	45.198	177270000	20	133	O18640;Q9VYQ9	O18640	Small ribosomal subunit protein RACK1	Rack1	FBgn0020618
18.176	17.9964	NaN	17.4698	17.3297	17.1343	17.1725	16.9634	NaN	NaN	17.18	17.3287	NaN	16.9253	16.4533	17.6602	17.5569	biosynthetic process;cellular biosynthetic process;cellular macromolecule metabolic process;cellular metabolic process;cellular nitrogen compound metabolic process;cellular process;developmental process;imaginal disc-derived wing vein specification;macromolecule metabolic process;metabolic process;nitrogen compound metabolic process;nucleic acid metabolic process;nucleobase-containing compound me…		cell part;cytoplasmic part;cytoplasmic ubiquitin ligase complex;cytoskeletal part;elongin complex;intracellular organelle part;intracellular part;macromolecular complex;microtubule associated complex;nuclear part;nucleoplasm part;organelle part;protein complex;transcription elongation factor complex;ubiquitin ligase complex;VCB complex	biosynthetic process;cellular metabolic process;cellular nitrogen compound metabolic process;cellular process;developmental process;macromolecule metabolic process;metabolic process;nitrogen compound metabolic process;nucleobase-containing compound metabolic process;primary metabolic process;RNA metabolic process;transcription elongation, DNA-dependent	cell part;macromolecular complex;protein complex;transcription elongation factor complex;ubiquitin ligase complex	Pathways in cancer;Renal cell carcinoma;Ubiquitin mediated proteolysis	ubiquitin		Completeproteome;Proteomicsidentification;Referenceproteome		3	3	3	39	39	39	13.258	0	7.5742	17395000	9	28	O44226	O44226		EloB	FBgn0023212
NaN	NaN	NaN	NaN	17.2639	17.4908	16.8962	16.5769	NaN	15.8934	16.6911	NaN	16.8627	16.8413	17.1419	16.6997	NaN	anatomical structure development;cell cycle phase;cell cycle process;cell differentiation;cellular component organization;cellular component organization at cellular level;cellular component organization or biogenesis;cellular component organization or biogenesis at cellular level;cellular developmental process;cellular localization;cellular macromolecule localization;cellular macromolecule metab…		catalytic step 2 spliceosome;cell part;cytoplasm;intracellular membrane-bounded organelle;intracellular organelle;intracellular organelle part;intracellular part;macromolecular complex;membrane-bounded organelle;nuclear part;nucleus;organelle;organelle part;pole plasm;precatalytic spliceosome;ribonucleoprotein complex;small nuclear ribonucleoprotein complex;spliceosomal complex	anatomical structure development;cell differentiation;cellular component organization;cellular localization;cellular metabolic process;cellular nitrogen compound metabolic process;cellular process;cytoskeleton organization;developmental process;localization;macromolecule metabolic process;metabolic process;mitosis;mRNA metabolic process;mRNA processing;nitrogen compound metabolic process;nuclear …	cell part;cytoplasm;intracellular membrane-bounded organelle;intracellular organelle;macromolecular complex;nucleus;organelle;ribonucleoprotein complex;small nuclear ribonucleoprotein complex;spliceosomal complex	Spliceosome;Systemic lupus erythematosus	LSM		Completeproteome;Methylation;mRNAprocessing;mRNAsplicing;Nucleus;Referenceproteome;Repeat;Ribonucleoprotein		2	2	2	10.6	10.6	10.6	15.582	0.0006592	3.5236	18826000	9	26	O44437	O44437	Small nuclear ribonucleoprotein Sm D3	SmD3	FBgn0023167
16.3647	17.0204	NaN	16.4984	16.7156	16.8147	16.5159	16.5242	NaN	16.6264	16.3819	16.6423	16.4343	16.3742	16.9567	16.7036	16.9608	anatomical structure development;biological regulation;biosynthetic process;bristle development;cell fate determination;cell surface receptor linked signaling pathway;cellular biosynthetic process;cellular developmental process;cellular macromolecule biosynthetic process;cellular macromolecule metabolic process;cellular metabolic process;cellular nitrogen compound metabolic process;cellular proce…	binding;catalytic activity;coenzyme binding;cofactor binding;identical protein binding;NAD binding;nucleotide binding;oxidoreductase activity;oxidoreductase activity, acting on CH-OH group of donors;oxidoreductase activity, acting on the CH-OH group of donors, NAD or NADP as acceptor;protein binding;protein binding transcription factor activity;protein dimerization activity;protein homodimerizati…	cell part;intracellular membrane-bounded organelle;intracellular organelle;intracellular part;membrane-bounded organelle;nucleus;organelle	anatomical structure development;biological regulation;biosynthetic process;cellular metabolic process;cellular nitrogen compound metabolic process;cellular process;developmental process;embryo development;macromolecule metabolic process;metabolic process;nitrogen compound metabolic process;nucleobase-containing compound metabolic process;primary metabolic process;response to stimulus;RNA metabol…	cell part;intracellular membrane-bounded organelle;intracellular organelle;nucleus;organelle	Chronic myeloid leukemia;Notch signaling pathway;Pathways in cancer;Wnt signaling pathway	2-Hacid_dh;2-Hacid_dh_C		Alternativesplicing;Completeproteome;Nucleus;Oxidoreductase;Referenceproteome;Repressor;Transcription;Transcriptionregulation		8	8	8	17.6	17.6	17.6	50.736	0	20.875	29481000	20	46	O46036	O46036	C-terminal-binding protein	CtBP	FBgn0020496
NaN	NaN	NaN	NaN	15.7703	NaN	NaN	NaN	16.2847	16.2036	NaN	NaN	16.4147	16.5239	NaN	NaN	NaN	biosynthetic process;cell cycle process;cellular biosynthetic process;cellular component organization;cellular component organization at cellular level;cellular component organization or biogenesis;cellular component organization or biogenesis at cellular level;cellular macromolecule biosynthetic process;cellular macromolecule metabolic process;cellular metabolic process;cellular process;cellular…	structural constituent of ribosome;structural molecule activity	cell body;cell part;cytoplasm;cytoplasmic part;intracellular non-membrane-bounded organelle;intracellular organelle;intracellular part;macromolecular complex;neuronal cell body;non-membrane-bounded organelle;organelle;ribonucleoprotein complex;ribosome	biosynthetic process;cellular component organization;cellular metabolic process;cellular process;cytoskeleton organization;macromolecule metabolic process;metabolic process;microtubule organizing center organization;organelle organization;primary metabolic process;protein metabolic process;translation	cell body;cell part;cytoplasm;intracellular non-membrane-bounded organelle;intracellular organelle;macromolecular complex;neuronal cell body;organelle;ribonucleoprotein complex;ribosome	Ribosome	Ribosomal_L16	BENPORATH_MYC_TARGETS_WITH_EBOX;BILANGES_SERUM_AND_RAPAMYCIN_SENSITIVE_GENES;BILANGES_SERUM_RESPONSE_TRANSLATION;BLALOCK_ALZHEIMERS_DISEASE_UP;BYSTROEM_CORRELATED_WITH_IL5_UP;chrxq28;CYTOPLASM;CYTOPLASMIC_PART;DANG_BOUND_BY_MYC;DANG_MYC_TARGETS_UP;DODD_NASOPHARYNGEAL_CARCINOMA_UP;ENDOPLASMIC_RETICULUM;ENK_UV_RESPONSE_KERATINOCYTE_UP;GAVIN_FOXP3_TARGETS_CLUSTER_T7;GCCATNTTG_V$YY1_Q6;GCCNNNWTAAR_UN…	3D-structure;Completeproteome;Referenceproteome;Ribonucleoprotein;Ribosomalprotein		5	5	5	30.7	30.7	30.7	25.527	0	11.592	14136000	8	21	O61231	O61231	Large ribosomal subunit protein uL16	RpL10	FBgn0024733
NaN	NaN	NaN	NaN	15.7021	14.8267	NaN	NaN	14.7794	15.3214	15.5218	15.5817	15.6475	15.5215	15.0692	15.3386	15.634	activation of JUN kinase activity;activation of MAPK activity;anatomical structure development;anatomical structure morphogenesis;biological regulation;cell development;cell part morphogenesis;cell projection morphogenesis;cell projection organization;cellular component morphogenesis;cellular component organization;cellular component organization at cellular level;cellular component organization …	adenyl nucleotide binding;adenyl ribonucleotide binding;ATP binding;binding;catalytic activity;JUN kinase kinase activity;kinase activity;MAP kinase kinase activity;molecular transducer activity;nucleotide binding;phosphotransferase activity, alcohol group as acceptor;protein kinase activity;protein kinase C activity;protein serine/threonine kinase activity;protein serine/threonine/tyrosine kinas…	axon;cell part;cell projection;intracellular;neuron projection	anatomical structure development;anatomical structure morphogenesis;biological regulation;cell development;cellular component morphogenesis;cellular component organization;cellular metabolic process;cellular process;developmental process;macromolecule metabolic process;macromolecule modification;metabolic process;phosphorus metabolic process;primary metabolic process;protein metabolic process;pro…	cell part;cell projection;intracellular;neuron projection	Chagas disease (American trypanosomiasis);Epithelial cell signaling in Helicobacter pylori infection;ErbB signaling pathway;Fc epsilon RI signaling pathway;GnRH signaling pathway;MAPK signaling pathway;Toll-like receptor signaling pathway	Pkinase		ATP-binding;Completeproteome;Kinase;Nucleotide-binding;Proteomicsidentification;Referenceproteome;Serine/threonine-proteinkinase;Transferase		4	4	4	11.1	11.1	11.1	47.533	0	9.0695	8884400	20	22	O61444	O61444	mitogen-activated protein kinase kinase	Mkk4	FBgn0024326
NaN	NaN	NaN	NaN	NaN	NaN	NaN	NaN	NaN	NaN	NaN	NaN	NaN	NaN	NaN	NaN	NaN	biological adhesion;cell adhesion;cellular process;defense response;encapsulation of foreign target;immune effector process;immune response;immune system process;innate immune response;melanin metabolic process;melanization defense response;melanotic encapsulation of foreign target;metabolic process;pigment metabolic process;response to stimulus;response to stress;secondary metabolic process	structural molecule activity	cell part;cytoplasm;cytoplasmic part;cytosol;flotillin complex;intracellular part;macromolecular complex;membrane;membrane part;plasma membrane;plasma membrane part;protein complex	biological adhesion;cell adhesion;cellular process;immune system process;metabolic process;pigment metabolic process;response to stimulus;response to stress;secondary metabolic process	cell part;cytoplasm;cytosol;macromolecular complex;membrane;plasma membrane;protein complex	Insulin signaling pathway	Band_7		Alternativesplicing;Celladhesion;Completeproteome;Membrane;Referenceproteome		1	1	1	3.2	3.2	3.2	48.157	0.00068823	3.9917	1461100	24	5	O61492	O61492	Flotillin-2	Flo2	FBgn0264078
16.8198	17.2282	16.9777	16.8327	17.7586	17.5837	17.3005	17.3771	17.6475	17.5946	17.8024	17.67	17.6516	17.5997	17.5666	17.3701	17.5079	anatomical structure development;anatomical structure formation involved in morphogenesis;biological regulation;cellular component organization;cellular component organization at cellular level;cellular component organization or biogenesis;cellular component organization or biogenesis at cellular level;cellular membrane organization;cellular process;developmental process;developmental process inv…	protein transporter activity;substrate-specific transporter activity;transporter activity	AP-2 adaptor complex;AP-type membrane coat adaptor complex;cell part;clathrin adaptor complex;clathrin-coated vesicle;coated vesicle;cytoplasmic membrane-bounded vesicle;cytoplasmic part;cytoplasmic vesicle;cytoplasmic vesicle part;intracellular membrane-bounded organelle;intracellular organelle;intracellular organelle part;intracellular part;macromolecular complex;membrane part;membrane-bounded …	anatomical structure development;anatomical structure formation involved in morphogenesis;biological regulation;cellular component organization;cellular membrane organization;cellular process;developmental process;endocytosis;establishment of localization;membrane invagination;membrane organization;neurotransmitter transport;nucleobase-containing compound transport;organelle organization;protein …	AP-type membrane coat adaptor complex;cell part;cytoplasmic membrane-bounded vesicle;intracellular membrane-bounded organelle;intracellular organelle;macromolecular complex;organelle;protein complex;vesicle	Endocrine and other factor-regulated calcium reabsorption;Endocytosis;Huntington's disease	Adap_comp_sub;Clat_adaptor_s		Completeproteome;Membrane;Proteintransport;Proteomicsidentification;Referenceproteome;Transport		10	10	10	27.2	27.2	27.2	49.855	0	23.743	77718000	26	64	O62530	O62530		AP-2mu	FBgn0263351
15.8103	NaN	NaN	NaN	NaN	15.8594	NaN	NaN	NaN	15.4436	16.1655	16.2623	15.6336	15.6555	15.3605	15.7505	15.5966	activation of MAPK activity;anterior/posterior axis specification;axis specification;biological regulation;cellular component organization;cellular component organization or biogenesis;cellular macromolecule metabolic process;cellular metabolic process;cellular process;cellular protein metabolic process;cellular response to stimulus;developmental process;developmental process involved in reproduc…	adenyl nucleotide binding;adenyl ribonucleotide binding;ATP binding;binding;catalytic activity;enzyme binding;kinase activity;kinase binding;MAP kinase kinase activity;mitogen-activated protein kinase kinase kinase binding;molecular transducer activity;nucleotide binding;phosphotransferase activity, alcohol group as acceptor;protein binding;protein kinase activity;protein kinase binding;protein s…	cell part;intracellular	biological regulation;cellular component organization;cellular metabolic process;cellular process;developmental process;immune system process;macromolecule metabolic process;macromolecule modification;metabolic process;phosphorus metabolic process;primary metabolic process;protein metabolic process;protein modification process;protein phosphorylation;regulation of protein modification process;res…	cell part;intracellular	Amyotrophic lateral sclerosis (ALS);Fc epsilon RI signaling pathway;GnRH signaling pathway;MAPK signaling pathway;Toll-like receptor signaling pathway;Toxoplasmosis	Pkinase		Completeproteome;Kinase;Proteomicsidentification;Referenceproteome;Transferase		2	2	2	8.7	8.7	8.7	38.195	0.00071023	4.4087	5793500	27	7	O62602	O62602	mitogen-activated protein kinase kinase	lic	FBgn0261524
19.7006	19.6757	19.3482	19.5537	20.0786	20.073	19.8942	19.8768	20.3484	20.2926	20.2177	20.2514	20.2439	20.1215	20.2438	20.6092	20.62	alcohol catabolic process;alcohol metabolic process;anatomical structure development;anatomical structure formation involved in morphogenesis;carbohydrate catabolic process;carbohydrate metabolic process;catabolic process;cellular carbohydrate catabolic process;cellular carbohydrate metabolic process;cellular metabolic process;cellular process;developmental process;generation of precursor metabol…	adenyl nucleotide binding;adenyl ribonucleotide binding;alkali metal ion binding;ATP binding;binding;catalytic activity;cation binding;ion binding;kinase activity;magnesium ion binding;metal ion binding;nucleotide binding;phosphotransferase activity, alcohol group as acceptor;potassium ion binding;purine nucleotide binding;purine ribonucleoside triphosphate binding;purine ribonucleotide binding;p…	cell part;cytoplasmic part;cytosol;intracellular non-membrane-bounded organelle;intracellular organelle;intracellular part;lipid particle;macromolecular complex;non-membrane-bounded organelle;organelle;P granule;ribonucleoprotein complex;RNA granule	alcohol metabolic process;anatomical structure development;anatomical structure formation involved in morphogenesis;carbohydrate metabolic process;catabolic process;cellular metabolic process;cellular process;developmental process;generation of precursor metabolites and energy;metabolic process;primary metabolic process;small molecule metabolic process;syncytium formation	cell part;cytosol;intracellular non-membrane-bounded organelle;intracellular organelle;lipid particle;macromolecular complex;organelle;ribonucleoprotein complex	Carbon fixation in photosynthetic organisms;Glycolysis / Gluconeogenesis;Purine metabolism;Pyruvate metabolism;Type II diabetes mellitus	PK;PK_C		Alternativesplicing;ATP-binding;Completeproteome;Glycolysis;Kinase;Magnesium;Metal-binding;Nucleotide-binding;Potassium;Pyruvate;Referenceproteome;Transferase		29	29	29	68.5	68.5	68.5	57.44	0	323.31	1384500000	29	643	O62619	O62619	Pyruvate kinase	PyK	FBgn0267385
16.3753	16.5503	16.5573	16.7729	16.6023	16.7796	16.5177	16.4056	16.658	16.8127	16.0874	16.1302	16.3838	16.3699	16.1385	16.3936	16.2865	biological regulation;cellular process;establishment of localization;establishment of localization in cell;establishment of protein localization;Golgi vesicle transport;intracellular protein transport;intracellular transport;protein transport;regulation of biological process;regulation of lipid storage;regulation of localization;retrograde vesicle-mediated transport, Golgi to ER;transport;vesicle…	structural molecule activity;transporter activity	cell part;COPI vesicle coat;cytoplasmic part;cytoplasmic vesicle part;Golgi apparatus part;Golgi stack;intracellular organelle part;intracellular part;macromolecular complex;membrane coat;membrane part;organelle part;protein complex;vesicle coat	biological regulation;cellular process;establishment of localization;Golgi vesicle transport;protein transport;transport;vesicle-mediated transport	cell part;macromolecular complex;protein complex		Coatomer_WDAD;WD40		Completeproteome;Cytoplasm;Cytoplasmicvesicle;ER-Golgitransport;Golgiapparatus;Membrane;Proteintransport;Referenceproteome;Repeat;Transport;WDrepeat		10	10	10	16.5	16.5	16.5	102.71	0	31.193	45806000	43	64	O62621	O62621	Coatomer subunit beta	betaCOP	FBgn0025724
17.2901	17.8661	NaN	18.7504	17.6569	17.7746	17.3948	17.6183	17.4379	17.4134	17.209	17.5443	17.0981	16.8301	17.8762	17.4439	16.9478	biosynthetic process;cellular biosynthetic process;cellular metabolic process;cellular nitrogen compound biosynthetic process;cellular nitrogen compound metabolic process;cellular process;coenzyme biosynthetic process;coenzyme metabolic process;cofactor biosynthetic process;cofactor metabolic process;flavin-containing compound biosynthetic process;flavin-containing compound metabolic process;FMN …	adenyl nucleotide binding;adenyl ribonucleotide binding;ATP binding;binding;catalytic activity;cation binding;ion binding;kinase activity;metal ion binding;nucleotide binding;phosphotransferase activity, alcohol group as acceptor;purine nucleotide binding;purine ribonucleoside triphosphate binding;purine ribonucleotide binding;riboflavin kinase activity;ribonucleotide binding;transferase activity…	cell part;cytoplasm;intracellular part	biosynthetic process;cellular metabolic process;cellular nitrogen compound metabolic process;cellular process;cofactor metabolic process;heterocycle metabolic process;metabolic process;nitrogen compound metabolic process;nucleobase-containing compound metabolic process;nucleobase-containing small molecule metabolic process;nucleotide metabolic process;primary metabolic process;small molecule meta…	cell part;cytoplasm	Riboflavin metabolism	Flavokinase		ATP-binding;Completeproteome;Cytoplasm;Flavoprotein;FMN;Kinase;Magnesium;Metal-binding;Nucleotide-binding;Referenceproteome;Transferase;Zinc		4	4	4	43.8	43.8	43.8	16.985	0	15.121	33479000	10	31	O76206	O76206	Putative riboflavin kinase	Rfk	FBgn0014930
22.4988	22.8129	22.6733	22.2076	23.2745	23.187	21.7756	21.7006	20.5715	19.9191	22.8625	22.8851	22.9574	23.5287	23.8583	18.9183	18.5657	aromatic compound biosynthetic process;biosynthetic process;cellular aromatic compound metabolic process;cellular biosynthetic process;cellular metabolic process;cellular nitrogen compound biosynthetic process;cellular nitrogen compound metabolic process;cellular process;coenzyme biosynthetic process;coenzyme metabolic process;cofactor biosynthetic process;cofactor metabolic process;heterocycle b…	4-alpha-hydroxytetrahydrobiopterin dehydratase activity;carbon-oxygen lyase activity;catalytic activity;hydro-lyase activity;lyase activity		biosynthetic process;cellular aromatic compound metabolic process;cellular metabolic process;cellular nitrogen compound metabolic process;cellular process;cofactor metabolic process;heterocycle metabolic process;metabolic process;nitrogen compound metabolic process			Pterin_4a		Completeproteome;Lyase;Referenceproteome		7	7	7	45.8	45.8	45.8	21.067	0	187.05	2363700000	11	545	O76454	O76454	Pterin-4-alpha-carbinolamine dehydratase	Pcd	FBgn0024841
15.8896	16.2151	NaN	NaN	16.2888	16.1228	16.1061	15.9052	16.1754	15.9202	16.0033	16.2442	16.358	16.0707	15.6134	16.0949	16.0211	autophagic cell death;biological regulation;cell death;cellular component organization;cellular component organization at cellular level;cellular component organization or biogenesis;cellular component organization or biogenesis at cellular level;cellular membrane organization;cellular process;cellular response to stimulus;death;developmental process;dorsal/ventral pattern formation;dorsal/ventra…	binding;catalytic activity;GTP binding;GTPase activity;guanyl nucleotide binding;guanyl ribonucleotide binding;hydrolase activity;hydrolase activity, acting on acid anhydrides;hydrolase activity, acting on acid anhydrides, in phosphorus-containing anhydrides;nucleoside-triphosphatase activity;nucleotide binding;protein binding;protein complex binding;purine nucleotide binding;purine ribonucleosid…	cell body;cell part;cytoplasmic membrane-bounded vesicle;cytoplasmic part;cytoplasmic vesicle;endocytic vesicle;endosomal part;endosome;endosome membrane;intracellular membrane-bounded organelle;intracellular organelle;intracellular organelle part;intracellular part;late endosome;late endosome membrane;lipid particle;lysosome;lytic vacuole;membrane;membrane-bounded organelle;membrane-bounded vesi…	biological regulation;cell death;cellular component organization;cellular membrane organization;cellular process;death;developmental process;endocytosis;endosome transport;establishment of localization;membrane invagination;membrane organization;metabolic process;nucleobase-containing compound transport;organelle fusion;organelle organization;protein transport;response to stimulus;signal transduc…	cell body;cell part;cytoplasmic membrane-bounded vesicle;endosome;intracellular membrane-bounded organelle;intracellular organelle;lipid particle;lysosome;membrane;neuronal cell body;organelle;plasma membrane;synapse;vacuole;vesicle	Amoebiasis;Endocytosis;ko05152;Phagosome	Ras		Completeproteome;GTP-binding;Nucleotide-binding;Proteomicsidentification;Referenceproteome		6	6	6	39.6	39.6	39.6	23.331	0	18.876	23177000	14	45	O76742	O76742	Ras-related protein Rab7	Rab7	FBgn0015795
15.5889	15.5237	NaN	NaN	15.4891	15.3215	15.4342	15.3704	NaN	15.4158	15.3001	15.4805	15.1231	14.8614	15.1445	15.6059	15.4776	anatomical structure morphogenesis;cell part morphogenesis;cell projection morphogenesis;cell projection organization;cellular component morphogenesis;cellular component organization;cellular component organization at cellular level;cellular component organization or biogenesis;cellular component organization or biogenesis at cellular level;cellular developmental process;cellular membrane organiz…	binding;cation binding;ion binding;lipid binding;metal ion binding;phosphatidylinositol binding;phospholipid binding	cell part;cytoplasmic part;early endosome;endosome;intracellular membrane-bounded organelle;intracellular organelle;intracellular part;late endosome;membrane-bounded organelle;organelle	anatomical structure morphogenesis;cellular component morphogenesis;cellular component organization;cellular membrane organization;cellular process;developmental process;endocytosis;endosome organization;endosome transport;establishment of localization;membrane invagination;membrane organization;organelle organization;transport;vacuolar transport;vesicle-mediated transport	cell part;endosome;intracellular membrane-bounded organelle;intracellular organelle;organelle		FYVE;PH		Completeproteome;Metal-binding;Proteomicsidentification;Referenceproteome;Zinc;Zinc-finger		3	3	3	13	13	13	34.219	0	5.2333	8480600	15	10	O76902	O76902	Pleckstrin homology domain-containing family F member 1 homolog	rush	FBgn0025381
18.7065	18.883	18.5013	NaN	18.9599	18.3468	NaN	NaN	NaN	16.7889	17.4754	NaN	17.3753	17.2117	17.8049	17.5063	17.2669	anatomical structure development;biological regulation;biosynthetic process;cellular biosynthetic process;cellular component biogenesis;cellular component biogenesis at cellular level;cellular component organization or biogenesis;cellular component organization or biogenesis at cellular level;cellular macromolecule biosynthetic process;cellular macromolecule metabolic process;cellular metabolic p…	binding;ribonucleoprotein binding;ribosome binding;structural constituent of ribosome;structural molecule activity	cell part;cytoplasmic part;cytosolic small ribosomal subunit;intracellular non-membrane-bounded organelle;intracellular organelle;intracellular organelle part;intracellular part;macromolecular complex;non-membrane-bounded organelle;organelle;organelle part;ribonucleoprotein complex;ribosome;small ribosomal subunit	anatomical structure development;biological regulation;biosynthetic process;cellular metabolic process;cellular nitrogen compound metabolic process;cellular process;developmental process;macromolecule metabolic process;metabolic process;nitrogen compound metabolic process;nucleobase-containing compound metabolic process;primary metabolic process;regulation of translation;ribosomal small subunit b…	cell part;intracellular non-membrane-bounded organelle;intracellular organelle;macromolecular complex;organelle;ribonucleoprotein complex;ribosome;small ribosomal subunit	Ribosome	Ribosomal_S21e	ACEVEDO_LIVER_TUMOR_VS_NORMAL_ADJACENT_TISSUE_UP;AGUIRRE_PANCREATIC_CANCER_COPY_NUMBER_UP;ASTON_MAJOR_DEPRESSIVE_DISORDER_UP;BENPORATH_MYC_MAX_TARGETS;BERTUCCI_MEDULLARY_VS_DUCTAL_BREAST_CANCER_UP;BILANGES_RAPAMYCIN_SENSITIVE_VIA_TSC1_AND_TSC2;BLALOCK_ALZHEIMERS_DISEASE_DN;CAIRO_HEPATOBLASTOMA_CLASSES_UP;CHICAS_RB1_TARGETS_LOW_SERUM;chr20q13;DANG_BOUND_BY_MYC;DAZARD_RESPONSE_TO_UV_NHEK_UP;DODD_NA…	3D-structure;Alternativesplicing;Completeproteome;Cytoplasm;Developmentalprotein;Referenceproteome;Ribonucleoprotein;Ribosomalprotein;rRNAprocessing;Translationregulation		4	4	4	62.7	62.7	62.7	9.1672	0	10.244	43655000	4	29	O76927	O76927	Small ribosomal subunit protein eS21	RpS21	FBgn0015521
NaN	21.3694	21.1686	21.4413	21.9251	21.9413	21.6976	21.6452	21.8092	21.6244	21.4848	21.4419	21.652	21.6118	21.711	21.5975	21.5752	ATP biosynthetic process;ATP metabolic process;ATP synthesis coupled proton transport;biosynthetic process;cation transport;cellular biosynthetic process;cellular metabolic process;cellular nitrogen compound biosynthetic process;cellular nitrogen compound metabolic process;cellular process;energy coupled proton transport, down electrochemical gradient;establishment of localization;heterocycle bio…	active transmembrane transporter activity;ATPase activity;ATPase activity, coupled;ATPase activity, coupled to movement of substances;ATPase activity, coupled to transmembrane movement of ions;ATPase activity, coupled to transmembrane movement of ions, phosphorylative mechanism;ATPase activity, coupled to transmembrane movement of substances;catalytic activity;cation transmembrane transporter act…	cell part;cytoplasmic part;intracellular organelle part;intracellular part;lipid particle;macromolecular complex;membrane part;mitochondrial membrane part;mitochondrial part;mitochondrial proton-transporting ATP synthase complex, coupling factor F(o);organelle part;protein complex;proton-transporting ATP synthase complex, coupling factor F(o);proton-transporting two-sector ATPase complex, proton-…	biosynthetic process;cellular metabolic process;cellular nitrogen compound metabolic process;cellular process;establishment of localization;heterocycle metabolic process;hydrogen transport;ion transport;metabolic process;nitrogen compound metabolic process;nucleobase-containing compound metabolic process;nucleobase-containing small molecule metabolic process;nucleotide metabolic process;primary m…	cell part;lipid particle;macromolecular complex;protein complex	Oxidative phosphorylation	ATP-synt_E		Completeproteome;Hydrolase;Proteomicsidentification;Referenceproteome		1	1	1	13.6	13.6	13.6	9.0334	0	10.086	432650000	5	61	O77134	O77134	ATP synthase subunit e, mitochondrial	ATPsynE	FBgn0038224
16.5296	16.4929	16.851	16.8168	16.0585	16.3153	17.2479	17.2878	16.9012	16.9156	17.8718	18.03	17.2972	17.1089	17.3428	17.7853	17.5612	biological regulation;cell surface receptor linked signaling pathway;cellular process;cellular response to stimulus;immune response;immune system process;negative regulation of antimicrobial humoral response;negative regulation of biological process;negative regulation of cell communication;negative regulation of cellular process;negative regulation of humoral immune response;negative regulation …	enzyme regulator activity;kinase regulator activity	cell part;cytoplasm;intracellular part;membrane;plasma membrane	biological regulation;cellular process;immune system process;response to stimulus;signal transduction	cell part;cytoplasm;membrane;plasma membrane		Pellino		Completeproteome;Phosphoprotein;Referenceproteome		10	10	10	33.5	33.5	33.5	46.77	0	36.616	66808000	19	68	O77237	O77237	Protein pellino	Pli	FBgn0025574
NaN	NaN	NaN	NaN	NaN	NaN	NaN	NaN	NaN	NaN	NaN	NaN	NaN	NaN	NaN	NaN	NaN	anatomical structure morphogenesis;biological regulation;cell part morphogenesis;cell projection morphogenesis;cell projection organization;cellular component assembly;cellular component assembly at cellular level;cellular component morphogenesis;cellular component organization;cellular component organization at cellular level;cellular component organization or biogenesis;cellular component organ…	binding;nucleic acid binding;RNA binding;translation factor activity, nucleic acid binding;translation initiation factor activity	cell part;cytoplasmic part;eukaryotic 43S preinitiation complex;eukaryotic 48S preinitiation complex;eukaryotic translation initiation factor 3 complex;intracellular membrane-bounded organelle;intracellular organelle;intracellular part;macromolecular complex;membrane-bounded organelle;nucleus;organelle;protein complex;ribonucleoprotein complex;translation preinitiation complex	anatomical structure morphogenesis;biological regulation;cellular component assembly;cellular component morphogenesis;cellular component organization;cellular macromolecular complex assembly;cellular membrane organization;cellular process;developmental process;endocytosis;establishment of localization;macromolecular complex assembly;membrane invagination;membrane organization;regulation of cell c…	cell part;intracellular membrane-bounded organelle;intracellular organelle;macromolecular complex;nucleus;organelle;protein complex;ribonucleoprotein complex	Hepatitis C;RNA transport	eIF3_N;PCI		Completeproteome;Cytoplasm;Initiationfactor;Proteinbiosynthesis;Referenceproteome		3	3	3	9.9	9.9	9.9	51.162	0	5.0198	2094000	28	4	O77410	O77410	Eukaryotic translation initiation factor 3 subunit E	eIF3e	FBgn0025582
NaN	NaN	NaN	NaN	15.3318	NaN	NaN	NaN	NaN	NaN	NaN	NaN	15.4088	15.5037	15.4431	15.9438	NaN	alcohol metabolic process;carbohydrate metabolic process;cellular carbohydrate metabolic process;cellular metabolic process;cellular process;D-ribose metabolic process;heterocycle metabolic process;metabolic process;monosaccharide metabolic process;pentose metabolic process;primary metabolic process;small molecule metabolic process	carbohydrate kinase activity;catalytic activity;kinase activity;phosphotransferase activity, alcohol group as acceptor;ribokinase activity;transferase activity;transferase activity, transferring phosphorus-containing groups		alcohol metabolic process;carbohydrate metabolic process;cellular metabolic process;cellular process;heterocycle metabolic process;metabolic process;primary metabolic process;small molecule metabolic process		Pentose phosphate pathway	PfkB		Completeproteome;Kinase;Proteomicsidentification;Referenceproteome;Transferase		2	2	2	12.8	12.8	12.8	31.626	0.00072464	4.6475	4406400	13	6	O77425	O77425	Ribokinase	Dmel\CG13369	FBgn0025640
NaN	NaN	NaN	NaN	NaN	NaN	NaN	NaN	15.3246	15.398	15.2952	15.5141	15.9439	15.6594	15.7242	15.768	15.8671	biological regulation;biosynthetic process;cell cycle checkpoint;cell cycle phase;cell cycle process;cell differentiation;cell maturation;cellular biosynthetic process;cellular component organization;cellular component organization at cellular level;cellular component organization or biogenesis;cellular component organization or biogenesis at cellular level;cellular developmental process;cellular…		cell part;centrosome;cullin-RING ubiquitin ligase complex;cytoplasmic part;cytoskeletal part;intracellular non-membrane-bounded organelle;intracellular organelle;intracellular organelle part;intracellular part;macromolecular complex;microtubule associated complex;microtubule organizing center;non-membrane-bounded organelle;organelle;organelle part;protein complex;SCF ubiquitin ligase complex;spin…	biological regulation;biosynthetic process;cell differentiation;cell maturation;cellular component organization;cellular metabolic process;cellular nitrogen compound metabolic process;cellular process;chromosome organization;developmental maturation;developmental process;DNA metabolic process;DNA packaging;DNA replication;macromolecule metabolic process;macromolecule modification;metabolic proces…	cell part;centrosome;intracellular non-membrane-bounded organelle;intracellular organelle;macromolecular complex;microtubule organizing center;organelle;protein complex;ubiquitin ligase complex	Cell cycle;Cell cycle - yeast;Circadian rhythm - mammal;Oocyte meiosis;Protein processing in endoplasmic reticulum;TGF-beta signaling pathway;Ubiquitin mediated proteolysis;Wnt signaling pathway	Skp1;Skp1_POZ		Completeproteome;Proteomicsidentification;Referenceproteome		5	5	5	40.7	40.7	40.7	18.597	0	14.086	11686000	10	23	O77430	O77430		SkpA	FBgn0025637
21.732	21.9056	21.7022	21.7953	21.5908	21.3091	21.0642	21.1772	21.0524	20.9388	21.3177	21.2816	22.1772	22.2557	22.3626	21.577	21.6398	biological regulation;biosynthetic process;cellular biosynthetic process;cellular component organization;cellular component organization at cellular level;cellular component organization or biogenesis;cellular component organization or biogenesis at cellular level;cellular macromolecular complex subunit organization;cellular macromolecule biosynthetic process;cellular macromolecule metabolic proc…	binding;catalytic activity;cation binding;hydrolase activity;hydrolase activity, acting on acid anhydrides;hydrolase activity, acting on acid anhydrides, in phosphorus-containing anhydrides;inorganic diphosphatase activity;ion binding;magnesium ion binding;metal ion binding;pyrophosphatase activity	cell part;chromatin remodeling complex;cytoplasm;intracellular membrane-bounded organelle;intracellular organelle;intracellular organelle part;intracellular part;ISWI complex;macromolecular complex;membrane-bounded organelle;nuclear part;nucleus;NURF complex;organelle;organelle part;protein complex	biological regulation;biosynthetic process;cellular component organization;cellular metabolic process;cellular nitrogen compound metabolic process;cellular process;chromatin modification;chromatin organization;chromosome organization;macromolecule metabolic process;metabolic process;nitrogen compound metabolic process;nucleobase-containing compound metabolic process;organelle organization;phospho…	cell part;chromatin remodeling complex;cytoplasm;intracellular membrane-bounded organelle;intracellular organelle;macromolecular complex;nucleus;organelle;protein complex	Oxidative phosphorylation	Pyrophosphatase		Chromatinregulator;Completeproteome;Cytoplasm;Directproteinsequencing;Hydrolase;Magnesium;Metal-binding;Nucleus;Referenceproteome;Transcription;Transcriptionregulation		15	15	15	67.8	67.8	67.8	37.939	0	321.8	2600500000	19	511	O77460	O77460	Inorganic pyrophosphatase	Nurf-38	FBgn0016687
NaN	NaN	NaN	NaN	NaN	NaN	NaN	NaN	NaN	NaN	NaN	NaN	NaN	NaN	NaN	NaN	NaN		binding;catalytic activity;cation binding;ion binding;L-iditol 2-dehydrogenase activity;metal ion binding;oxidoreductase activity;oxidoreductase activity, acting on CH-OH group of donors;oxidoreductase activity, acting on the CH-OH group of donors, NAD or NADP as acceptor;transition metal ion binding;zinc ion binding				Fructose and mannose metabolism	ADH_N;ADH_zinc_N		Completeproteome;Metal-binding;Oxidoreductase;Proteomicsidentification;Referenceproteome;Zinc		6	1	1	16.1	4.4	4.4	38.661	0.0012804	3.2312	2865600	19	8	O96299	O96299	Sorbitol dehydrogenase	Sodh2	FBgn0022359
16.2693	16.3551	NaN	16.4957	16.421	16.5582	16.998	16.8118	16.5901	16.7571	15.9161	16.0391	15.9551	15.9395	16.0931	16.4486	16.1889	amine biosynthetic process;amine metabolic process;aromatic compound biosynthetic process;aspartate family amino acid biosynthetic process;aspartate family amino acid metabolic process;biosynthetic process;carboxylic acid biosynthetic process;carboxylic acid metabolic process;cellular amine metabolic process;cellular amino acid biosynthetic process;cellular amino acid metabolic process;cellular a…	adenyl nucleotide binding;adenyl ribonucleotide binding;ATP binding;binding;catalytic activity;cyclohydrolase activity;formate-tetrahydrofolate ligase activity;hydrolase activity;hydrolase activity, acting on carbon-nitrogen (but not peptide) bonds;hydrolase activity, acting on carbon-nitrogen (but not peptide) bonds, in cyclic amidines;ligase activity;ligase activity, forming carbon-nitrogen bon…	cell part;cytoplasm;cytoplasmic part;cytosol;intracellular part;lipid particle	amine metabolic process;biosynthetic process;cellular amino acid metabolic process;cellular aromatic compound metabolic process;cellular ketone metabolic process;cellular metabolic process;cellular nitrogen compound metabolic process;cellular process;cofactor metabolic process;heterocycle metabolic process;metabolic process;nitrogen compound metabolic process;nucleobase-containing compound metabo…	cell part;cytoplasm;cytosol;lipid particle	One carbon pool by folate	FTHFS;THF_DHG_CYH;THF_DHG_CYH_C		Alternativesplicing;Amino-acidbiosynthesis;ATP-binding;Completeproteome;Cytoplasm;Histidinebiosynthesis;Hydrolase;Ligase;Methioninebiosynthesis;Multifunctionalenzyme;NADP;Nucleotide-binding;One-carbonmetabolism;Oxidoreductase;Purinebiosynthesis;Referenceproteome		10	10	10	13	13	13	103.5	0	26.233	38721000	54	60	O96553	O96553	C-1-tetrahydrofolate synthase, cytoplasmic;Methylenetetrahydrofolate dehydrogenase;Methenyltetrahydrofolate cyclohydrolase;Formyltetrahydrofolate synthetase	pug	FBgn0020385
NaN	14.843	NaN	NaN	14.9834	15.3139	14.8752	15.1548	NaN	15.2627	15.1071	15.0168	14.9757	14.7385	14.9307	15.0631	14.9624	biological regulation;cell differentiation;cellular developmental process;cellular process;cellular response to stimulus;developmental process;germ-line stem cell maintenance;intracellular signal transduction;metabolic process;negative regulation of biological process;negative regulation of cell differentiation;negative regulation of cellular process;negative regulation of developmental process;n…	binding;catalytic activity;GTP binding;GTPase activity;guanyl nucleotide binding;guanyl ribonucleotide binding;hydrolase activity;hydrolase activity, acting on acid anhydrides;hydrolase activity, acting on acid anhydrides, in phosphorus-containing anhydrides;nucleoside-triphosphatase activity;nucleotide binding;purine nucleotide binding;purine ribonucleoside triphosphate binding;purine ribonucleo…	cell part;membrane	biological regulation;cell differentiation;cellular process;developmental process;metabolic process;response to stimulus;signal transduction	cell part;membrane		Ras		Completeproteome;GTP-binding;Nucleotide-binding;Proteomicsidentification;Referenceproteome		2	2	2	12.6	12.6	12.6	20.45	0	5	5473500	11	7	O96692	O96692		Rap2l	FBgn0025806
18.6471	18.4496	18.9774	18.3207	18.3988	18.3433	18.6331	18.6758	17.6352	17.7441	17.8051	17.8001	17.5934	17.7198	18.0466	17.6761	17.6034	biosynthetic process;cellular biosynthetic process;cellular macromolecule biosynthetic process;cellular macromolecule metabolic process;cellular metabolic process;cellular process;macromolecule biosynthetic process;macromolecule metabolic process;metabolic process;translational elongation	binding;nucleic acid binding;RNA binding;translation elongation factor activity;translation factor activity, nucleic acid binding	cell part;cytoplasmic part;cytosol;eukaryotic translation elongation factor 1 complex;intracellular part;lipid particle;macromolecular complex;protein complex	biosynthetic process;cellular metabolic process;cellular process;macromolecule metabolic process;metabolic process;translational elongation	cell part;cytosol;lipid particle;macromolecular complex;protein complex		EF-1_beta_acid;EF1_GNE		Completeproteome;Elongationfactor;Phosphoprotein;Proteinbiosynthesis;Referenceproteome		11	11	11	59	59	59	24.247	0	56.235	71901000	17	91	O96827	O96827	Probable elongation factor 1-beta	eEF1beta	FBgn0028737
NaN	NaN	NaN	NaN	NaN	NaN	NaN	NaN	NaN	NaN	NaN	NaN	NaN	NaN	NaN	NaN	NaN	acetyl-CoA catabolic process;acetyl-CoA metabolic process;anatomical structure formation involved in morphogenesis;anatomical structure morphogenesis;axonogenesis;biological regulation;catabolic process;cell cycle;cell cycle comprising mitosis without cytokinesis;cell cycle process;cell part morphogenesis;cell projection morphogenesis;cell projection organization;cellular catabolic process;cellul…		cell part;chromosomal part;chromosome;chromosome, centromeric region;condensed chromosome;condensed chromosome outer kinetochore;condensed chromosome, centromeric region;condensed nuclear chromosome;condensed nuclear chromosome, centromeric region;intracellular membrane-bounded organelle;intracellular non-membrane-bounded organelle;intracellular organelle;intracellular organelle part;intracellula…	anatomical structure formation involved in morphogenesis;anatomical structure morphogenesis;biological regulation;catabolic process;cell cycle;cellular component morphogenesis;cellular component organization;cellular membrane organization;cellular metabolic process;cellular process;cofactor metabolic process;cytoskeleton organization;developmental process;endocytosis;establishment of localization…	cell part;chromosome;intracellular membrane-bounded organelle;intracellular non-membrane-bounded organelle;intracellular organelle;macromolecular complex;midbody;nuclear chromosome;nucleolus;nucleus;organelle;protein complex	RNA transport	Rad60-SLD		3D-structure;Completeproteome;Nucleus;Proteomicsidentification;Referenceproteome;Ublconjugationpathway		1	1	1	13.3	13.3	13.3	10.124	0.0012788	3.22	21591000	4	3	O97102	O97102	Small ubiquitin-related modifier	Sumo	FBgn0264922
22.6355	22.6433	22.7444	22.5507	22.4349	22.2706	22.5266	22.5899	22.548	22.6225	22.3069	22.2659	21.9069	21.7333	21.4358	21.5907	21.5646	cell differentiation;cellular developmental process;cellular process;determination of adult lifespan;developmental process;multicellular organismal process;neurogenesis;response to chemical stimulus;response to external stimulus;response to extracellular stimulus;response to methotrexate;response to nutrient levels;response to organic cyclic compound;response to organic substance;response to star…	adenyl nucleotide binding;adenyl ribonucleotide binding;ATP binding;binding;nucleotide binding;purine nucleotide binding;purine ribonucleoside triphosphate binding;purine ribonucleotide binding;ribonucleotide binding	cell part;cytoplasmic part;cytoskeletal part;intracellular organelle part;intracellular part;lipid particle;macromolecular complex;microtubule associated complex;organelle part;protein complex	cell differentiation;cellular process;developmental process;multicellular organismal process;response to chemical stimulus;response to external stimulus;response to extracellular stimulus;response to starvation;response to stimulus;response to stress	cell part;lipid particle;macromolecular complex;protein complex	Antigen processing and presentation;Endocytosis;MAPK signaling pathway;Measles;Protein processing in endoplasmic reticulum;Spliceosome;Toxoplasmosis	HSP70		ATP-binding;Completeproteome;Nucleotide-binding;Phosphoprotein;Referenceproteome;Stressresponse		20	18	16	44.4	40.2	35.6	69.743	0	97.153	657160000	35	186	O97125	O97125	Heat shock protein 68	Hsp68	FBgn0001230
NaN	NaN	NaN	NaN	NaN	NaN	NaN	NaN	NaN	NaN	NaN	NaN	NaN	NaN	NaN	NaN	NaN	biosynthetic process;cellular biosynthetic process;cellular macromolecule biosynthetic process;cellular macromolecule metabolic process;cellular metabolic process;cellular nitrogen compound metabolic process;cellular process;cellular response to heat;cellular response to stimulus;cellular response to stress;macromolecule biosynthetic process;macromolecule metabolic process;metabolic process;nitro…	binding;catalytic activity;DNA binding;DNA-directed RNA polymerase activity;nucleic acid binding;nucleotidyltransferase activity;RNA polymerase activity;transferase activity;transferase activity, transferring phosphorus-containing groups	cell part;chromosomal part;cytoplasm;cytoskeletal part;DNA-directed RNA polymerase complex;DNA-directed RNA polymerase II, core complex;intracellular membrane-bounded organelle;intracellular organelle;intracellular organelle part;intracellular part;macromolecular complex;membrane-bounded organelle;microtubule associated complex;nuclear DNA-directed RNA polymerase complex;nuclear part;nucleoplasm …	biosynthetic process;cellular metabolic process;cellular nitrogen compound metabolic process;cellular process;macromolecule metabolic process;metabolic process;nitrogen compound metabolic process;nucleobase-containing compound metabolic process;primary metabolic process;response to abiotic stimulus;response to heat;response to stimulus;response to stress;RNA metabolic process;transcription from R…	cell part;cytoplasm;intracellular membrane-bounded organelle;intracellular organelle;macromolecular complex;nucleus;organelle;protein complex;RNA polymerase complex	Huntington's disease;Purine metabolism;Pyrimidine metabolism;RNA polymerase	RNA_pol_A_bac;RNA_pol_L		Completeproteome;Nucleotidyltransferase;Proteomicsidentification;Referenceproteome;Transferase		1	1	1	5.1	5.1	5.1	31.243	0.0076561	2.5359	2424400	13	8	O97183	O97183		Polr2C	FBgn0026373
18.8439	18.7701	18.7514	18.6201	18.2899	18.4096	18.2408	18.1581	18.1384	18.3348	17.4595	17.7592	18.0572	17.9362	18.1113	18.2511	18.3322	ATP synthesis coupled electron transport;cellular metabolic process;cellular process;electron transport chain;generation of precursor metabolites and energy;metabolic process;oxidation-reduction process;respiratory electron transport chain	catalytic activity;NADH dehydrogenase (quinone) activity;NADH dehydrogenase (ubiquinone) activity;NADH dehydrogenase activity;oxidoreductase activity;oxidoreductase activity, acting on NADH or NADPH;oxidoreductase activity, acting on NADH or NADPH, quinone or similar compound as acceptor	cell part;cytoplasmic part;intracellular organelle part;intracellular part;membrane;mitochondrial inner membrane;mitochondrial membrane;mitochondrial part;organelle inner membrane;organelle membrane;organelle part	cellular metabolic process;cellular process;generation of precursor metabolites and energy;metabolic process	cell part;membrane	Alzheimer's disease;Huntington's disease;Oxidative phosphorylation;Parkinson's disease	CI-B14_5a		Completeproteome;Oxidoreductase;Proteomicsidentification;Referenceproteome		4	4	4	50.5	50.5	50.5	11.546	0	10.64	73309000	6	43	O97418	O97418	NADH dehydrogenase [ubiquinone] 1 alpha subcomplex subunit 7	ND-B14.5A	FBgn0025839
NaN	NaN	NaN	NaN	NaN	NaN	NaN	NaN	NaN	NaN	NaN	NaN	NaN	NaN	NaN	NaN	NaN	actin cytoskeleton organization;actin filament organization;actin filament-based process;anatomical structure development;anatomical structure morphogenesis;brain development;cellular component organization;cellular component organization at cellular level;cellular component organization or biogenesis;cellular component organization or biogenesis at cellular level;cellular process;cytoskeleton or…	actin binding;actin monomer binding;binding;cytoskeletal protein binding;protein binding	cell part;cytoplasmic part;cytosol;intracellular part	anatomical structure development;anatomical structure morphogenesis;cellular component organization;cellular process;cytoskeleton organization;developmental process;organelle organization	cell part;cytosol		Thymosin		3D-structure;Completeproteome;Proteomicsidentification;Referenceproteome		1	1	1	10.1	10.1	10.1	14.41	0.0086705	2.3936	3120700	10	6	O97428	O97428		cib	FBgn0026084
20.425	20.4019	20.3444	20.2992	20.1906	20.2699	19.7518	19.8265	19.3836	19.2801	20.0734	20.1658	20.9781	20.8626	21.1189	19.5956	19.586	alcohol biosynthetic process;alcohol metabolic process;biosynthetic process;carbohydrate biosynthetic process;carbohydrate metabolic process;cellular biosynthetic process;cellular carbohydrate biosynthetic process;cellular carbohydrate metabolic process;cellular lipid metabolic process;cellular metabolic process;cellular process;inositol biosynthetic process;inositol metabolic process;lipid biosy…	catalytic activity;inositol-3-phosphate synthase activity;intramolecular lyase activity;isomerase activity	cell part;cytoplasm;intracellular part	alcohol metabolic process;biosynthetic process;carbohydrate metabolic process;cellular lipid metabolic process;cellular metabolic process;cellular process;lipid metabolic process;metabolic process;primary metabolic process;small molecule metabolic process	cell part;cytoplasm	Inositol phosphate metabolism;Streptomycin biosynthesis	Inos-1-P_synth;NAD_binding_5		Completeproteome;Cytoplasm;Inositolbiosynthesis;Isomerase;Lipidbiosynthesis;Lipidmetabolism;NAD;Phospholipidbiosynthesis;Phospholipidmetabolism;Phosphoprotein;Referenceproteome		23	23	23	41.1	41.1	41.1	62.249	0	127.83	946260000	25	368	O97477	O97477	Inositol-3-phosphate synthase	Inos	FBgn0025885
16.9309	17.0487	NaN	16.4544	16.5473	16.4949	15.8192	NaN	16.8284	16.5913	15.6236	15.8392	15.9119	15.8275	16.2895	16.7181	16.7895		binding;catalytic activity;cation binding;ion binding;L-iditol 2-dehydrogenase activity;metal ion binding;oxidoreductase activity;oxidoreductase activity, acting on CH-OH group of donors;oxidoreductase activity, acting on the CH-OH group of donors, NAD or NADP as acceptor;transition metal ion binding;zinc ion binding				Fructose and mannose metabolism	ADH_N;ADH_zinc_N		Completeproteome;Metal-binding;Oxidoreductase;Proteomicsidentification;Referenceproteome;Zinc		9	9	4	29.4	29.4	17.8	38.659	0	15.531	20095000	19	39	O97479	O97479	Sorbitol dehydrogenase	Sodh1	FBgn0024289
21.3817	21.1968	21.1392	21.6737	20.649	20.5827	22.3871	22.4051	22.7148	22.7975	22.0248	22.1618	21.0226	22.6688	22.8931	23.3973	23.41	adult behavior;alcohol catabolic process;alcohol metabolic process;behavior;behavioral response to ethanol;catabolic process;metabolic process;multicellular organismal process;response to chemical stimulus;response to ethanol;response to organic substance;response to stimulus;small molecule catabolic process;small molecule metabolic process	alcohol dehydrogenase (NAD) activity;binding;catalytic activity;identical protein binding;oxidoreductase activity;oxidoreductase activity, acting on CH-OH group of donors;oxidoreductase activity, acting on the CH-OH group of donors, NAD or NADP as acceptor;protein binding;protein dimerization activity;protein homodimerization activity	cell part;cytoplasmic part;cytoskeletal part;cytosol;intracellular organelle part;intracellular part;lipid particle;macromolecular complex;microtubule associated complex;organelle part;protein complex	alcohol metabolic process;behavior;catabolic process;metabolic process;multicellular organismal process;response to chemical stimulus;response to stimulus;small molecule metabolic process	cell part;cytosol;lipid particle;macromolecular complex;protein complex	Chloroalkane and chloroalkene degradation;Drug metabolism - cytochrome P450;Fatty acid metabolism;Glycolysis / Gluconeogenesis;Metabolism of xenobiotics by cytochrome P450;Naphthalene degradation;Retinol metabolism;Tyrosine metabolism	adh_short		3D-structure;Acetylation;Completeproteome;Directproteinsequencing;NAD;Oxidoreductase;Polymorphism;Referenceproteome		14	14	14	73.8	73.8	73.8	27.761	0	237.47	3894500000	15	495	P00334	P00334	Alcohol dehydrogenase	Adh	FBgn0000055
NaN	NaN	NaN	18.3138	18.288	18.2887	18.4544	18.9383	18.6654	18.3514	19.1422	18.8263	18.7554	18.744	18.5492	18.8005	18.6036	cellular metabolic process;cellular process;electron transport chain;generation of precursor metabolites and energy;metabolic process;oxidation-reduction process	binding;catalytic activity;cation binding;cation transmembrane transporter activity;copper ion binding;cytochrome-c oxidase activity;heme-copper terminal oxidase activity;hydrogen ion transmembrane transporter activity;inorganic cation transmembrane transporter activity;ion binding;ion transmembrane transporter activity;metal ion binding;monovalent inorganic cation transmembrane transporter activ…	cell part;cytoplasmic part;integral to membrane;intracellular organelle part;intracellular part;intrinsic to membrane;membrane;membrane part;mitochondrial inner membrane;mitochondrial membrane;mitochondrial part;organelle inner membrane;organelle membrane;organelle part;respiratory chain	cellular metabolic process;cellular process;generation of precursor metabolites and energy;metabolic process	cell part;membrane	Alzheimer's disease;Cardiac muscle contraction;Huntington's disease;Oxidative phosphorylation;Parkinson's disease	COX2;COX2_TM		Completeproteome;Copper;Electrontransport;Membrane;Metal-binding;Mitochondrion;Mitochondrioninnermembrane;Oxidoreductase;Referenceproteome;Respiratorychain;Transmembrane;Transmembranehelix;Transport		4	4	4	23.2	23.2	23.2	26.19	0	22.787	89635000	8	54	P00408	P00408	Cytochrome c oxidase subunit 2	mt:CoII	FBgn0013675
19.9678	NaN	NaN	NaN	20.3737	19.632	19.0713	18.9881	18.7835	18.7743	19.7554	19.2212	21.1912	21.3527	21.2163	21.4242	21.5549	cellular component assembly;cellular component assembly at cellular level;cellular component organization;cellular component organization at cellular level;cellular component organization or biogenesis;cellular component organization or biogenesis at cellular level;cellular macromolecular complex assembly;cellular macromolecular complex subunit organization;cellular process;chromatin organization…	binding;DNA binding;nucleic acid binding	cell part;chromosomal part;intracellular membrane-bounded organelle;intracellular organelle;intracellular organelle part;intracellular part;macromolecular complex;membrane-bounded organelle;nucleosome;nucleus;organelle;organelle part;protein-DNA complex	cellular component assembly;cellular component organization;cellular macromolecular complex assembly;cellular process;chromatin organization;chromosome organization;macromolecular complex assembly;organelle organization	cell part;intracellular membrane-bounded organelle;intracellular organelle;macromolecular complex;nucleosome;nucleus;organelle		Linker_histone		Chromosome;Completeproteome;Directproteinsequencing;DNA-binding;Nucleus;Phosphoprotein;Referenceproteome		3	3	3	19.1	19.1	19.1	26.36	0	30.156	255860000	9	66	Q4ABD8;Q4AB54;P02255;Q4AB94;Q4ABE3	Q4ABD8;Q4AB54;P02255;Q4AB94;Q4ABE3	Histone H1	His1:CG33807;His1:CG33861;His1;His1:CG33834;His1:CG33801	FBgn0001195;FBgn0051617;FBgn0053801;FBgn0053804;FBgn0053807;FBgn0053810;FBgn0053813;FBgn0053816;FBgn0053819;FBgn0053822;FBgn0053825;FBgn0053828;FBgn0053831;FBgn0053834;FBgn0053837;FBgn0053840;FBgn0053843;FBgn0053846;FBgn0053849;FBgn0053852;FBgn0053855;FBgn0053858;FBgn0053861;FBgn0053864
18.3909	18.0363	NaN	NaN	18.1428	17.6947	NaN	NaN	NaN	17.4402	18.3787	18.1357	18.6898	19.1026	18.663	18.9933	19.1031	cellular component assembly;cellular component assembly at cellular level;cellular component organization;cellular component organization at cellular level;cellular component organization or biogenesis;cellular component organization or biogenesis at cellular level;cellular macromolecular complex assembly;cellular macromolecular complex subunit organization;cellular process;chromatin organization…	binding;DNA binding;nucleic acid binding	cell part;chromosomal part;cytoplasmic part;intracellular membrane-bounded organelle;intracellular organelle;intracellular organelle part;intracellular part;lipid particle;macromolecular complex;membrane-bounded organelle;nucleosome;nucleus;organelle;organelle part;protein-DNA complex	cellular component assembly;cellular component organization;cellular macromolecular complex assembly;cellular process;chromatin organization;chromosome organization;macromolecular complex assembly;organelle organization	cell part;intracellular membrane-bounded organelle;intracellular organelle;lipid particle;macromolecular complex;nucleosome;nucleus;organelle	Systemic lupus erythematosus	Histone		3D-structure;Chromosome;Completeproteome;Directproteinsequencing;DNA-binding;Glycoprotein;Isopeptidebond;Methylation;Nucleosomecore;Nucleus;Referenceproteome;Ublconjugation		3	3	3	26.8	26.8	26.8	13.696	0	5.987	56731000	7	19	P02283	P02283	Histone H2B	His2B	FBgn0001198;FBgn0053868;FBgn0053870;FBgn0053872;FBgn0053874;FBgn0053876;FBgn0053878;FBgn0053880;FBgn0053882;FBgn0053884;FBgn0053886;FBgn0053888;FBgn0053890;FBgn0053892;FBgn0053894;FBgn0053896;FBgn0053898;FBgn0053900;FBgn0053902;FBgn0053904;FBgn0053906;FBgn0053908;FBgn0053910;FBgn0061209
21.03	20.892	20.7886	20.4659	20.8758	20.8125	21.6968	21.5164	21.56	21.7802	21.2364	21.1957	21.8539	21.5581	20.6298	21.114	21.2247	determination of adult lifespan;multicellular organismal process;response to abiotic stimulus;response to chemical stimulus;response to heat;response to oxidative stress;response to stimulus;response to stress;response to temperature stimulus			multicellular organismal process;response to abiotic stimulus;response to chemical stimulus;response to heat;response to oxidative stress;response to stimulus;response to stress			HSP20		Completeproteome;Phosphoprotein;Referenceproteome;Stressresponse		12	12	12	73.6	73.6	73.6	19.763	0	66.372	1047600000	11	208	P02515	P02515	Heat shock protein 22	Hsp22	FBgn0001223
19.9221	19.9137	19.1931	19.6792	19.9516	20.02	19.7116	19.7172	19.3106	19.1459	19.8239	19.7555	19.2365	19.0831	19.0043	18.6099	18.5331	cold acclimation;response to abiotic stimulus;response to chemical stimulus;response to cold;response to hypoxia;response to oxygen levels;response to stimulus;response to stress;response to temperature stimulus	actin binding;binding;cytoskeletal protein binding;protein binding	cell part;cytoskeletal part;intracellular organelle part;intracellular part;macromolecular complex;microtubule associated complex;organelle part;protein complex	response to abiotic stimulus;response to chemical stimulus;response to stimulus;response to stress	cell part;macromolecular complex;protein complex		HSP20		Completeproteome;Referenceproteome;Stressresponse		10	10	10	71.5	71.5	71.5	20.629	0	34.575	228980000	13	153	P02516	P02516	Heat shock protein 23	Hsp23	FBgn0001224
18.5394	18.5925	18.503	18.0554	18.6157	18.769	18.3189	18.3084	18.1364	17.9874	18.2862	18.5034	18.0178	17.8653	17.269	17.5682	17.6094	cold acclimation;determination of adult lifespan;multicellular organismal process;response to abiotic stimulus;response to cold;response to stimulus;response to stress;response to temperature stimulus	binding;cytoskeletal protein binding;myosin binding;protein binding	cell part;cytoplasm;cytoskeletal part;intracellular organelle part;intracellular part;macromolecular complex;microtubule associated complex;organelle part;protein complex	multicellular organismal process;response to abiotic stimulus;response to stimulus;response to stress	cell part;cytoplasm;macromolecular complex;protein complex		HSP20		Completeproteome;Phosphoprotein;Referenceproteome;Stressresponse		6	6	6	38.5	38.5	38.5	22.994	0	14.055	68063000	14	51	P02517	P02517	Heat shock protein 26	Hsp26	FBgn0001225
18.6038	18.6467	NaN	18.5674	18.2782	18.2612	17.3384	17.4509	17.1218	16.9811	17.635	17.7862	17.2846	17.1711	17.2477	17.1663	17.0123	anatomical structure morphogenesis;appendage morphogenesis;behavioral response to starvation;defense response;defense response to bacterium;defense response to fungus;determination of adult lifespan;developmental process;imaginal disc-derived appendage morphogenesis;imaginal disc-derived wing morphogenesis;multicellular organismal process;multi-organism process;post-embryonic appendage morphogene…		cell part;cytoplasm;cytoskeletal part;intracellular membrane-bounded organelle;intracellular organelle;intracellular organelle part;intracellular part;macromolecular complex;membrane-bounded organelle;microtubule associated complex;nucleus;organelle;organelle part;protein complex	anatomical structure morphogenesis;developmental process;multicellular organismal process;multi-organism process;response to biotic stimulus;response to external stimulus;response to extracellular stimulus;response to starvation;response to stimulus;response to stress	cell part;cytoplasm;intracellular membrane-bounded organelle;intracellular organelle;macromolecular complex;nucleus;organelle;protein complex		HSP20		Completeproteome;Phosphoprotein;Referenceproteome;Stressresponse		6	6	6	40.4	40.4	40.4	23.616	0	25.908	66181000	15	75	P02518	P02518	Heat shock protein 27	Hsp27	FBgn0001226
21.8447	21.8307	21.8356	21.7784	22.1712	22.1376	22.5147	22.5538	22.7227	22.7696	21.6208	21.4952	21.8245	22.0585	22.3479	21.8944	21.8457	cellular component organization;cellular component organization at cellular level;cellular component organization or biogenesis;cellular component organization or biogenesis at cellular level;cellular process;cytoskeleton organization;organelle organization	adenyl nucleotide binding;adenyl ribonucleotide binding;ATP binding;binding;nucleotide binding;purine nucleotide binding;purine ribonucleoside triphosphate binding;purine ribonucleotide binding;ribonucleotide binding;structural constituent of cytoskeleton;structural molecule activity	actin filament;cell part;cytoplasm;cytoskeletal part;intracellular organelle part;intracellular part;macromolecular complex;organelle part;protein complex	cellular component organization;cellular process;cytoskeleton organization;organelle organization	cell part;cytoplasm;macromolecular complex;protein complex		Actin		Acetylation;ATP-binding;Completeproteome;Cytoplasm;Cytoskeleton;Muscleprotein;Nucleotide-binding;Oxidation;Referenceproteome		17	17	4	65.4	65.4	17	41.786	0	167.87	1993200000	20	404	P02574	P02574	Actin, larval muscle	Act79B	FBgn0000045
16.5562	16.5636	NaN	16.5736	16.3627	16.2946	17.0717	17.1608	17.1292	17.3014	16.5979	16.838	16.1261	16.0099	15.3166	15.4294	15.6722	cellular component organization;cellular component organization at cellular level;cellular component organization or biogenesis;cellular component organization or biogenesis at cellular level;cellular process;cellular response to heat;cellular response to stimulus;cellular response to stress;chromosome organization;heat shock-mediated polytene chromosome puffing;organelle organization;polytene ch…	adenyl nucleotide binding;adenyl ribonucleotide binding;ATP binding;binding;nucleotide binding;purine nucleotide binding;purine ribonucleoside triphosphate binding;purine ribonucleotide binding;ribonucleotide binding	cell part;cytoskeletal part;intracellular organelle part;intracellular part;macromolecular complex;microtubule associated complex;organelle part;protein complex	cellular component organization;cellular process;chromosome organization;organelle organization;response to abiotic stimulus;response to chemical stimulus;response to heat;response to stimulus;response to stress	cell part;macromolecular complex;protein complex	Antigen processing and presentation;Endocytosis;MAPK signaling pathway;Measles;Protein processing in endoplasmic reticulum;Spliceosome;Toxoplasmosis	HSP70		ATP-binding;Completeproteome;Nucleotide-binding;Polymorphism;Referenceproteome;Stressresponse		14	10	1	30.1	21.3	1.9	70.159	0	21.091	26083000	31	41	P82910;P02825	P82910;P02825	Major heat shock 70 kDa protein Aa;Major heat shock 70 kDa protein Ab	Hsp70Aa;Hsp70Ab	FBgn0013275;FBgn0013276
20.2035	20.2544	20.2498	19.8972	20.1755	20.2119	20.5833	20.6219	20.5043	20.5461	20.2651	20.2985	20.1918	20.0684	19.7965	19.9267	20.007	actin cytoskeleton organization;actin filament organization;actin filament-based process;anterior/posterior axis specification;anterior/posterior axis specification, embryo;axis specification;behavior;biological regulation;cell cycle process;cell fate commitment;cell surface receptor linked signaling pathway;cellular component assembly;cellular component assembly at cellular level;cellular compon…	adenyl nucleotide binding;adenyl ribonucleotide binding;ATP binding;binding;nucleotide binding;protein binding;purine nucleotide binding;purine ribonucleoside triphosphate binding;purine ribonucleotide binding;ribonucleotide binding;unfolded protein binding	cell part;centrosome;chromosomal part;cytoplasm;cytoplasmic part;cytoskeletal part;intracellular non-membrane-bounded organelle;intracellular organelle;intracellular organelle part;intracellular part;lipid particle;membrane;microtubule organizing center;non-membrane-bounded organelle;organelle;organelle part;perinuclear region of cytoplasm;plasma membrane;polytene chromosome interband	behavior;biological regulation;cellular component assembly;cellular component organization;cellular localization;cellular macromolecular complex assembly;cellular metabolic process;cellular process;cytoskeleton organization;developmental process;localization;macromolecular complex assembly;macromolecule metabolic process;metabolic process;microtubule organizing center organization;multicellular o…	cell part;centrosome;cytoplasm;intracellular non-membrane-bounded organelle;intracellular organelle;lipid particle;membrane;microtubule organizing center;organelle;plasma membrane	Antigen processing and presentation;NOD-like receptor signaling pathway;Pathways in cancer;Plant-pathogen interaction;Progesterone-mediated oocyte maturation;Prostate cancer;Protein processing in endoplasmic reticulum	HATPase_c;HSP90		ATP-binding;Chaperone;Completeproteome;Cytoplasm;Nucleotide-binding;Phosphoprotein;Referenceproteome;Stressresponse		27	27	27	45.3	45.3	45.3	81.864	0	223.85	1242800000	34	443	P02828	P02828	Heat shock protein 83	Hsp83	FBgn0001233
21.5191	21.4655	20.6727	21.2951	21.3231	21.0709	21.9232	21.9975	21.7404	21.7602	21.655	21.7144	21.5981	21.5547	21.6288	22.1699	22.2082	developmental process;developmental process involved in reproduction;reproductive process;sex differentiation	carboxylic ester hydrolase activity;catalytic activity;hydrolase activity;hydrolase activity, acting on ester bonds	cell part;cytoplasmic part;cytoskeletal part;extracellular region;intracellular organelle part;intracellular part;lipid particle;macromolecular complex;microtubule associated complex;organelle part;protein complex	developmental process	cell part;extracellular region;lipid particle;macromolecular complex;protein complex		Lipase		Completeproteome;Phosphoprotein;Referenceproteome;Secreted;Signal;Sulfation		19	19	18	62.2	62.2	59.5	48.711	0	185.95	2656200000	21	503	P02843	P02843	Vitellogenin-1	Yp1	FBgn0004045
19.3706	19.412	19.2215	19.3387	19.2325	19.414	20.7824	20.8772	20.4331	20.3412	19.7557	19.6596	18.9988	19.1508	19.3998	20.1989	20.2232	cell differentiation;cellular developmental process;cellular process;developmental process;developmental process involved in reproduction;female gamete generation;gamete generation;multicellular organismal process;multicellular organismal reproductive process;neurogenesis;oogenesis;reproductive process;sex differentiation	carboxylic ester hydrolase activity;catalytic activity;hydrolase activity;hydrolase activity, acting on ester bonds	cell part;cytoplasmic part;cytoskeletal part;extracellular region;intracellular organelle part;intracellular part;lipid particle;macromolecular complex;microtubule associated complex;organelle part;protein complex	cell differentiation;cellular process;developmental process;multicellular organismal process	cell part;extracellular region;lipid particle;macromolecular complex;protein complex		Lipase		Completeproteome;Directproteinsequencing;Phosphoprotein;Referenceproteome;Secreted;Signal;Sulfation		17	16	16	55.7	52.9	52.9	49.66	0	107.51	796810000	23	254	P02844	P02844	Vitellogenin-2	Yp2	FBgn0005391
NaN	16.5939	16.9303	NaN	16.9174	16.7404	16.8677	16.8758	16.8143	16.5971	18.334	18.0976	17.9653	17.8062	17.0849	17.596	17.7574	biosynthetic process;cell cycle process;cellular biosynthetic process;cellular component organization;cellular component organization at cellular level;cellular component organization or biogenesis;cellular component organization or biogenesis at cellular level;cellular macromolecule biosynthetic process;cellular macromolecule metabolic process;cellular metabolic process;cellular process;cellular…	structural constituent of ribosome;structural molecule activity	cell part;chromosome;cytoplasm;cytosolic large ribosomal subunit;intracellular non-membrane-bounded organelle;intracellular organelle;intracellular organelle part;intracellular part;large ribosomal subunit;macromolecular complex;non-membrane-bounded organelle;nuclear chromosome;nuclear part;nucleolus;organelle;organelle part;ribonucleoprotein complex	biosynthetic process;cellular component organization;cellular metabolic process;cellular process;cytoskeleton organization;macromolecule metabolic process;metabolic process;organelle organization;primary metabolic process;protein metabolic process;translation	cell part;chromosome;cytoplasm;intracellular non-membrane-bounded organelle;intracellular organelle;macromolecular complex;nuclear chromosome;nucleolus;organelle;ribonucleoprotein complex	Ribosome	Ribosomal_L32e	ABE_INNER_EAR;BENPORATH_MYC_MAX_TARGETS;BENPORATH_NANOG_TARGETS;BENPORATH_OCT4_TARGETS;BILANGES_SERUM_AND_RAPAMYCIN_SENSITIVE_GENES;CHNG_MULTIPLE_MYELOMA_HYPERPLOID_UP;chr3q13;DANG_BOUND_BY_MYC;DANG_MYC_TARGETS_UP;DIAZ_CHRONIC_MEYLOGENOUS_LEUKEMIA_DN;DUTERTRE_ESTRADIOL_RESPONSE_6HR_UP;FEVR_CTNNB1_TARGETS_DN;GAVIN_FOXP3_TARGETS_CLUSTER_T7;GCM_ACTG1;GCM_CSNK2B;GCM_NPM1;GCM_TPT1;GGCNKCCATNK_UNKNOWN;…	3D-structure;Completeproteome;Referenceproteome;Ribonucleoprotein;Ribosomalprotein		4	4	4	33.6	33.6	33.6	16.02	0	12.019	39524000	6	45	P04359	P04359	Large ribosomal subunit protein eL32	RpL32	FBgn0002626
NaN	NaN	NaN	NaN	NaN	NaN	NaN	NaN	NaN	NaN	NaN	NaN	NaN	NaN	NaN	NaN	NaN	biological regulation;cellular process;cellular response to stimulus;intracellular signal transduction;Ras protein signal transduction;regulation of biological process;regulation of cellular process;response to stimulus;signal transduction;small GTPase mediated signal transduction	binding;GTP binding;guanyl nucleotide binding;guanyl ribonucleotide binding;nucleotide binding;purine nucleotide binding;purine ribonucleoside triphosphate binding;purine ribonucleotide binding;ribonucleotide binding	cell part;membrane;plasma membrane	biological regulation;cellular process;response to stimulus;signal transduction	cell part;membrane;plasma membrane	MAPK signaling pathway;Regulation of actin cytoskeleton;Tight junction	Ras		Cellmembrane;Completeproteome;GTP-binding;Lipoprotein;Membrane;Methylation;Nucleotide-binding;Prenylation;Referenceproteome		1	1	1	7.8	7.8	7.8	22.235	0.0012731	3.1791	3704200	11	11	P04388	P04388	Ras-like protein 2	Ras64B	FBgn0003206
NaN	NaN	NaN	NaN	NaN	NaN	15.43	15.7633	NaN	NaN	15.4885	15.46	15.4011	15.7582	NaN	15.6294	15.9732	biological regulation;cellular macromolecule metabolic process;cellular metabolic process;cellular process;cellular protein metabolic process;cellular response to stimulus;intracellular signal transduction;macromolecule metabolic process;macromolecule modification;metabolic process;phosphate-containing compound metabolic process;phosphorus metabolic process;phosphorylation;primary metabolic proce…	adenyl nucleotide binding;adenyl ribonucleotide binding;ATP binding;binding;catalytic activity;cation binding;ion binding;kinase activity;metal ion binding;nucleotide binding;phosphotransferase activity, alcohol group as acceptor;protein kinase activity;protein kinase C activity;protein serine/threonine kinase activity;purine nucleotide binding;purine ribonucleoside triphosphate binding;purine ri…		biological regulation;cellular metabolic process;cellular process;macromolecule metabolic process;macromolecule modification;metabolic process;phosphorus metabolic process;primary metabolic process;protein metabolic process;protein modification process;protein phosphorylation;response to stimulus;signal transduction		African trypanosomiasis;Aldosterone-regulated sodium reabsorption;Amoebiasis;Calcium signaling pathway;Endocrine and other factor-regulated calcium reabsorption;ErbB signaling pathway;Fc gamma R-mediated phagocytosis;Focal adhesion;Gap junction;Gastric acid secretion;Glioma;Leukocyte transendothelial migration;Long-term depression;Long-term potentiation;MAPK signaling pathway;MAPK signaling pathw…	C1_1;C2;Pkinase;Pkinase_C		Alternativesplicing;ATP-binding;Calcium;Completeproteome;Kinase;Metal-binding;Nucleotide-binding;Referenceproteome;Repeat;Serine/threonine-proteinkinase;Transferase;Zinc;Zinc-finger		3	3	3	6	6	6	77.694	0.00071736	4.5039	8884100	34	8	P05130	P05130	Protein kinase C, brain isozyme	Pkc53E	FBgn0003091
NaN	NaN	NaN	17.099	16.4517	NaN	NaN	NaN	15.6194	15.557	NaN	NaN	16.4281	16.2015	16.0178	15.7753	15.5468	anatomical structure homeostasis;biological regulation;biosynthetic process;cell cycle phase;cell cycle process;cell differentiation;cellular biosynthetic process;cellular component assembly;cellular component assembly at cellular level;cellular component organization;cellular component organization at cellular level;cellular component organization or biogenesis;cellular component organization or…	binding;chromatin binding;DNA binding;histone binding;methylated histone residue binding;mRNA binding;nucleic acid binding;protein binding;rDNA binding;RNA binding;satellite DNA binding;sequence-specific DNA binding	cell part;centromeric heterochromatin;chromatin;chromocenter;chromosomal part;chromosome;chromosome, centromeric region;chromosome, telomeric region;condensed chromosome;condensed chromosome, centromeric region;condensed nuclear chromosome, centromeric region;euchromatin;heterochromatin;intracellular membrane-bounded organelle;intracellular non-membrane-bounded organelle;intracellular organelle;i…	biological regulation;biosynthetic process;cell differentiation;cellular component assembly;cellular component organization;cellular metabolic process;cellular nitrogen compound metabolic process;cellular process;chromatin modification;chromatin organization;chromosome organization;developmental process;DNA metabolic process;gene silencing;histone modification;homeostatic process;macromolecule me…	cell part;chromosome;intracellular membrane-bounded organelle;intracellular non-membrane-bounded organelle;intracellular organelle;nucleoplasm;nucleus;organelle		Chromo;Chromo_shadow		3D-structure;Chromatinregulator;Completeproteome;Nucleus;Phosphoprotein;Referenceproteome;Repeat;Repressor;Transcription;Transcriptionregulation		2	2	2	17	17	17	23.185	0	8.518	9684000	11	17	P05205	P05205	Heterochromatin protein 1	Su(var)205	FBgn0003607
19.512	19.3672	18.3385	19.5703	18.8386	18.9287	18.3572	18.7323	19.0631	18.9029	18.5242	18.22	17.5046	17.5779	17.7962	18.4264	17.8294	biosynthetic process;cell differentiation;cellular biosynthetic process;cellular developmental process;cellular macromolecule biosynthetic process;cellular macromolecule metabolic process;cellular metabolic process;cellular process;developmental process;macromolecule biosynthetic process;macromolecule metabolic process;metabolic process;neurogenesis;translational elongation	binding;catalytic activity;GTP binding;GTPase activity;guanyl nucleotide binding;guanyl ribonucleotide binding;hydrolase activity;hydrolase activity, acting on acid anhydrides;hydrolase activity, acting on acid anhydrides, in phosphorus-containing anhydrides;nucleic acid binding;nucleoside-triphosphatase activity;nucleotide binding;purine nucleotide binding;purine ribonucleoside triphosphate bind…	cell part;cytoplasmic part;eukaryotic translation elongation factor 1 complex;intracellular part;lipid particle;macromolecular complex;protein complex	biosynthetic process;cell differentiation;cellular metabolic process;cellular process;developmental process;macromolecule metabolic process;metabolic process;translational elongation	cell part;lipid particle;macromolecular complex;protein complex	RNA transport	GTP_EFTU;GTP_EFTU_D2;GTP_EFTU_D3		Completeproteome;Cytoplasm;Elongationfactor;GTP-binding;Nucleotide-binding;Phosphoprotein;Proteinbiosynthesis;Referenceproteome		17	7	7	55	24.2	24.2	50.662	0	29.224	142020000	23	118	P05303	P05303	Elongation factor 1-alpha 2	eEF1alpha2	FBgn0000557
19.563	19.459	18.5529	18.8805	18.9223	18.9327	18.8703	18.972	17.8297	17.8525	18.3554	18.4296	17.2826	17.3974	17.3841	17.2587	17.4072	biosynthetic process;cellular biosynthetic process;cellular macromolecule biosynthetic process;cellular macromolecule metabolic process;cellular metabolic process;cellular process;macromolecule biosynthetic process;macromolecule metabolic process;metabolic process;translational elongation	structural constituent of ribosome;structural molecule activity	cell part;cytoplasmic part;intracellular non-membrane-bounded organelle;intracellular organelle;intracellular part;macromolecular complex;non-membrane-bounded organelle;organelle;ribonucleoprotein complex;ribosome	biosynthetic process;cellular metabolic process;cellular process;macromolecule metabolic process;metabolic process;translational elongation	cell part;intracellular non-membrane-bounded organelle;intracellular organelle;macromolecular complex;organelle;ribonucleoprotein complex;ribosome	Ribosome		BILD_SRC_ONCOGENIC_SIGNATURE;BLALOCK_ALZHEIMERS_DISEASE_UP;CASORELLI_APL_SECONDARY_VS_DE_NOVO_DN;CHNG_MULTIPLE_MYELOMA_HYPERPLOID_UP;chr11p15;GCM_TPT1;GNF2_EIF3S6;GNF2_GLTSCR2;GRADE_COLON_CANCER_UP;GSE10239_NAIVE_VS_DAY4.5_EFF_CD8_TCELL_UP;GSE10239_NAIVE_VS_KLRG1HIGH_EFF_CD8_TCELL_UP;GSE10856_CTRL_VS_TNFRSF6B_IN_MACROPHAGE_UP;GSE13485_CTRL_VS_DAY7_YF17D_VACCINE_PBMC_UP;GSE14000_TRANSLATED_RNA_VS_…	Completeproteome;Phosphoprotein;Referenceproteome;Ribonucleoprotein;Ribosomalprotein		4	4	4	42.5	42.5	42.5	11.757	0	45.093	95283000	6	65	P05389	P05389	Large ribosomal subunit protein P2	RpLP2	FBgn0003274
11.703	11.1228	12.0995	12.3804	14.9523	14.9064	14.0996	15.1455	18.6185	18.8148	14.3706	14.2636	16.8662	17.4948	18.207	17.7944	17.7018	actin cytoskeleton organization;actin filament organization;actin filament-based process;actomyosin structure organization;adult somatic muscle development;ameboidal cell migration;anatomical structure development;anatomical structure formation involved in morphogenesis;biological regulation;border follicle cell migration;cell differentiation;cell migration;cell motility;cellular component assemb…	actin-dependent ATPase activity;adenyl nucleotide binding;adenyl ribonucleotide binding;ATP binding;ATPase activity;ATPase activity, coupled;binding;catalytic activity;hydrolase activity;hydrolase activity, acting on acid anhydrides;hydrolase activity, acting on acid anhydrides, in phosphorus-containing anhydrides;identical protein binding;motor activity;nucleoside-triphosphatase activity;nucleot…	A band;cell part;chromosomal part;contractile fiber part;cytoplasmic part;cytoskeletal part;intracellular organelle part;intracellular part;macromolecular complex;myosin complex;myosin filament;organelle part;polytene chromosome puff;protein complex;sarcomere	anatomical structure development;anatomical structure formation involved in morphogenesis;biological regulation;cell differentiation;cell motility;cellular component assembly;cellular component movement;cellular component organization;cellular macromolecular complex assembly;cellular process;cytoskeleton organization;developmental process;locomotion;macromolecular complex assembly;metabolic proce…	cell part;macromolecular complex;protein complex	Tight junction;Viral myocarditis	Myosin_head;Myosin_N;Myosin_tail_1		3D-structure;Actin-binding;Alternativesplicing;ATP-binding;Calmodulin-binding;Coiledcoil;Completeproteome;Cytoplasm;Directproteinsequencing;Motorprotein;Muscleprotein;Myosin;Nucleotide-binding;Referenceproteome;Thickfilament		42	42	42	26.9	26.9	26.9	224.46	0	193.62	208520000	110	179	P05661	P05661	Myosin heavy chain, muscle	Mhc	FBgn0264695
20.7137	20.9224	20.7331	21.0882	20.6827	20.6062	20.8595	20.777	20.7569	21.0588	21.1214	21.3631	21.2371	21.2659	20.9909	21.2808	21.3678	activation of phospholipase C activity;activation of phospholipase C activity by G-protein coupled receptor protein signaling pathway coupled to IP3 second messenger;adult behavior;adult locomotory behavior;anatomical structure morphogenesis;behavior;biological regulation;cell morphogenesis;cell morphogenesis involved in differentiation;cell morphogenesis involved in neuron differentiation;cell s…	G-protein coupled photoreceptor activity;G-protein coupled receptor activity;molecular transducer activity;photoreceptor activity;receptor activity;signal transducer activity;signaling receptor activity;transmembrane signaling receptor activity	cell part;cell projection;cell projection part;cytoplasmic membrane-bounded vesicle;cytoplasmic part;cytoplasmic vesicle;endoplasmic reticulum;endoplasmic reticulum part;endosome;extrinsic to membrane;extrinsic to plasma membrane;inaD signaling complex;integral to membrane;intracellular membrane-bounded organelle;intracellular organelle;intracellular organelle part;intracellular part;intrinsic to…	anatomical structure morphogenesis;behavior;biological regulation;cell morphogenesis;cellular component morphogenesis;cellular component organization;cellular metabolic process;cellular process;detection of stimulus;developmental process;locomotion;macromolecule metabolic process;macromolecule modification;metabolic process;multicellular organismal process;neurological system process;organelle or…	cell part;cell projection;cytoplasmic membrane-bounded vesicle;endoplasmic reticulum;endosome;intracellular membrane-bounded organelle;intracellular organelle;lysosome;macromolecular complex;membrane;organelle;plasma membrane;protein complex;rhabdomere;vacuole;vesicle	Phototransduction - fly	7tm_1		Chromophore;Completeproteome;Disulfidebond;Glycoprotein;G-proteincoupledreceptor;Membrane;Phosphoprotein;Photoreceptorprotein;Receptor;Referenceproteome;Retinalprotein;Sensorytransduction;Transducer;Transmembrane;Transmembranehelix;Vision		6	6	6	27.3	27.3	27.3	41.494	0	147.5	567650000	12	152	P06002	P06002	Opsin Rh1	ninaE	FBgn0002940
22.7081	22.7825	22.263	22.6785	22.8881	22.9757	22.7913	22.7555	23.0998	22.9683	23.061	23.0065	23.0654	22.9646	22.7612	22.8679	22.9542	antimicrobial humoral response;biological regulation;cell cycle checkpoint;cell cycle cytokinesis;cell cycle process;cellular component assembly;cellular component assembly at cellular level;cellular component organization;cellular component organization at cellular level;cellular component organization or biogenesis;cellular component organization or biogenesis at cellular level;cellular macromo…	binding;catalytic activity;cytoskeletal protein binding;GTP binding;GTPase activity;guanyl nucleotide binding;guanyl ribonucleotide binding;hydrolase activity;hydrolase activity, acting on acid anhydrides;hydrolase activity, acting on acid anhydrides, in phosphorus-containing anhydrides;myosin binding;nucleoside-triphosphatase activity;nucleotide binding;protein binding;purine nucleotide binding;…	astral microtubule;cell part;centrosome;cytoplasm;cytoplasmic microtubule;cytoplasmic part;cytoskeletal part;intracellular membrane-bounded organelle;intracellular non-membrane-bounded organelle;intracellular organelle;intracellular organelle part;intracellular part;lipid particle;macromolecular complex;membrane-bounded organelle;microtubule;microtubule organizing center;non-membrane-bounded orga…	biological regulation;cellular component assembly;cellular component organization;cellular macromolecular complex assembly;cellular process;cytokinesis;cytoskeleton organization;immune system process;macromolecular complex assembly;multi-organism process;organelle organization;protein complex assembly;protein polymerization;regulation of cell cycle;regulation of mitotic cell cycle;regulation of o…	cell part;centrosome;cytoplasm;intracellular membrane-bounded organelle;intracellular non-membrane-bounded organelle;intracellular organelle;lipid particle;macromolecular complex;microtubule organizing center;nucleus;organelle;protein complex	Gap junction;Pathogenic Escherichia coli infection;Phagosome	Tubulin;Tubulin_C		Acetylation;Completeproteome;Cytoplasm;Cytoskeleton;GTP-binding;Microtubule;Nucleotide-binding;Referenceproteome		20	20	8	64.7	64.7	32.9	49.89	0	320.79	5672300000	21	732	P06605;P06603	P06605;P06603	Tubulin alpha-3 chain;Tubulin alpha-1 chain	alphaTub84D;alphaTub84B	FBgn0003884;FBgn0003885
NaN	NaN	NaN	NaN	16.8313	15.5738	NaN	NaN	NaN	15.1852	NaN	NaN	NaN	14.6411	14.5259	14.9365	15.0087	biological regulation;cell cycle checkpoint;cell cycle process;cellular component assembly;cellular component assembly at cellular level;cellular component organization;cellular component organization at cellular level;cellular component organization or biogenesis;cellular component organization or biogenesis at cellular level;cellular macromolecular complex assembly;cellular macromolecular compl…	binding;catalytic activity;GTP binding;GTPase activity;guanyl nucleotide binding;guanyl ribonucleotide binding;hydrolase activity;hydrolase activity, acting on acid anhydrides;hydrolase activity, acting on acid anhydrides, in phosphorus-containing anhydrides;nucleoside-triphosphatase activity;nucleotide binding;purine nucleotide binding;purine ribonucleoside triphosphate binding;purine ribonucleo…	cell part;cytoplasm;cytoskeletal part;intracellular organelle part;intracellular part;macromolecular complex;microtubule;organelle part;protein complex	biological regulation;cellular component assembly;cellular component organization;cellular macromolecular complex assembly;cellular process;cytoskeleton organization;macromolecular complex assembly;microtubule organizing center organization;organelle organization;protein complex assembly;protein polymerization;regulation of cell cycle;regulation of mitotic cell cycle;regulation of organelle organ…	cell part;cytoplasm;macromolecular complex;protein complex	Gap junction;Pathogenic Escherichia coli infection;Phagosome	Tubulin;Tubulin_C		Acetylation;Completeproteome;Cytoplasm;Cytoskeleton;Directproteinsequencing;GTP-binding;Microtubule;Nucleotide-binding;Referenceproteome		15	3	3	41.2	9.4	9.4	49.966	0	4.8189	3672600	21	5	P06604	P06604	Tubulin alpha-2 chain	alphaTub85E	FBgn0003886
20.6909	20.805	20.8762	21.0469	20.8208	21.0244	21.5154	21.2795	21.5078	21.6251	22.0285	21.8173	21.6058	21.6309	21.8206	22.4713	22.0102	cell differentiation;cellular developmental process;cellular process;developmental process;developmental process involved in reproduction;embryo development;neurogenesis;reproductive process;sex differentiation	carboxylic ester hydrolase activity;catalytic activity;hydrolase activity;hydrolase activity, acting on ester bonds	cell part;cytoplasmic part;cytoskeletal part;extracellular region;intracellular non-membrane-bounded organelle;intracellular organelle;intracellular organelle part;intracellular part;lipid particle;macromolecular complex;microtubule associated complex;non-membrane-bounded organelle;organelle;organelle part;P granule;protein complex;ribonucleoprotein complex;RNA granule	cell differentiation;cellular process;developmental process;embryo development	cell part;extracellular region;intracellular non-membrane-bounded organelle;intracellular organelle;lipid particle;macromolecular complex;organelle;protein complex;ribonucleoprotein complex		Lipase		Completeproteome;Phosphoprotein;Referenceproteome;Secreted;Signal;Sulfation		19	19	19	66.9	66.9	66.9	46.101	0	145.78	2319300000	26	462	P06607;Q4V566;M9NFL7;Q9VX69	P06607	Vitellogenin-3	Yp3	FBgn0004047
NaN	NaN	NaN	16.806	16.9977	17.0291	17.0859	17.0263	17.2836	17.1481	16.9782	16.8044	17.6919	17.513	17.5247	18.4231	18.5239	acetylcholine catabolic process;acetylcholine catabolic process in synaptic cleft;acetylcholine metabolic process;alcohol catabolic process;alcohol metabolic process;amine catabolic process;amine metabolic process;biological regulation;catabolic process;cell communication;cell-cell signaling;cellular amine metabolic process;cellular biogenic amine catabolic process;cellular biogenic amine metabol…	acetylcholinesterase activity;binding;carboxylic ester hydrolase activity;catalytic activity;cholinesterase activity;hydrolase activity;hydrolase activity, acting on ester bonds;identical protein binding;protein binding;protein dimerization activity;protein homodimerization activity	anchored to membrane;cell junction;cell part;cytoplasm;extracellular region part;extracellular space;intracellular part;intrinsic to membrane;membrane;membrane part;plasma membrane;synapse	alcohol metabolic process;amine metabolic process;biological regulation;catabolic process;cell communication;cell-cell signaling;cellular metabolic process;cellular nitrogen compound metabolic process;cellular process;locomotion;metabolic process;neurotransmitter metabolic process;nitrogen compound metabolic process;response to abiotic stimulus;response to external stimulus;response to stimulus;s…	cell part;cytoplasm;extracellular space;membrane;plasma membrane;synapse	Glycerophospholipid metabolism	COesterase	AAAGACA,MIR-511;ABE_VEGFA_TARGETS;ACEVEDO_FGFR1_TARGETS_IN_PROSTATE_CANCER_MODEL_DN;AGGAGTG,MIR-483;ATCATGA,MIR-433;BENPORATH_MYC_TARGETS_WITH_EBOX;BIOCARTA_ACE2_PATHWAY;BYSTRYKH_HEMATOPOIESIS_STEM_CELL_QTL_TRANS;CAGCTG_V$AP4_Q5;CELL_FRACTION;CELLULAR_MACROMOLECULE_METABOLIC_PROCESS;CELLULAR_PROTEIN_METABOLIC_PROCESS;CHEN_METABOLIC_SYNDROM_NETWORK;CHIARADONNA_NEOPLASTIC_TRANSFORMATION_CDC25_DN;ch…	3D-structure;Celljunction;Cellmembrane;Completeproteome;Directproteinsequencing;Disulfidebond;Glycoprotein;GPI-anchor;Hydrolase;Lipoprotein;Membrane;Neurotransmitterdegradation;Referenceproteome;Serineesterase;Signal;Synapse		5	5	5	12.3	12.3	12.3	71.785	0	13.544	30947000	22	26	P07140	P07140	Acetylcholinesterase;Acetylcholinesterase 16 kDa subunit;Acetylcholinesterase 55 kDa subunit	Ace	FBgn0000024
NaN	NaN	NaN	21.9239	20.5426	20.369	19.9089	19.2463	20.7824	20.6411	20.4415	20.316	21.0039	21.0265	21.109	20.9905	20.5078	alcohol catabolic process;alcohol metabolic process;anatomical structure development;anatomical structure formation involved in morphogenesis;carbohydrate catabolic process;carbohydrate metabolic process;catabolic process;cellular carbohydrate catabolic process;cellular carbohydrate metabolic process;cellular metabolic process;cellular process;developmental process;generation of precursor metabol…	binding;catalytic activity;coenzyme binding;cofactor binding;glyceraldehyde-3-phosphate dehydrogenase (NAD+) (phosphorylating) activity;NAD binding;NADP binding;nucleotide binding;oxidoreductase activity;oxidoreductase activity, acting on the aldehyde or oxo group of donors;oxidoreductase activity, acting on the aldehyde or oxo group of donors, NAD or NADP as acceptor	cell part;contractile fiber part;cytoplasmic part;intracellular part;lipid particle;M band;organelle part;Z disc	alcohol metabolic process;anatomical structure development;anatomical structure formation involved in morphogenesis;carbohydrate metabolic process;catabolic process;cellular metabolic process;cellular process;developmental process;generation of precursor metabolites and energy;metabolic process;primary metabolic process;small molecule metabolic process;syncytium formation	cell part;lipid particle	Alzheimer's disease;Glycolysis / Gluconeogenesis	Gp_dh_C;Gp_dh_N		Completeproteome;Cytoplasm;Glycolysis;NAD;Oxidoreductase;Polymorphism;Referenceproteome		17	5	5	65.4	29.5	29.5	35.35	0	28.434	254390000	18	70	P07486	P07486	Glyceraldehyde-3-phosphate dehydrogenase 1	Gapdh1	FBgn0001091
21.9444	21.8795	21.6223	21.3934	21.6142	21.6486	21.939	21.8459	21.9724	22.0563	22.1975	22.3176	22.2422	22.0746	22.2109	22.0956	22.262	alcohol catabolic process;alcohol metabolic process;carbohydrate catabolic process;carbohydrate metabolic process;catabolic process;cellular carbohydrate catabolic process;cellular carbohydrate metabolic process;cellular metabolic process;cellular process;generation of precursor metabolites and energy;glucose catabolic process;glucose metabolic process;glycolysis;hexose catabolic process;hexose m…	binding;catalytic activity;coenzyme binding;cofactor binding;glyceraldehyde-3-phosphate dehydrogenase (NAD+) (phosphorylating) activity;NAD binding;NADP binding;nucleotide binding;oxidoreductase activity;oxidoreductase activity, acting on the aldehyde or oxo group of donors;oxidoreductase activity, acting on the aldehyde or oxo group of donors, NAD or NADP as acceptor	cell part;cytoplasm;cytoplasmic part;cytoskeletal part;intracellular organelle part;intracellular part;lipid particle;macromolecular complex;microtubule associated complex;organelle part;protein complex	alcohol metabolic process;carbohydrate metabolic process;catabolic process;cellular metabolic process;cellular process;generation of precursor metabolites and energy;metabolic process;primary metabolic process;small molecule metabolic process	cell part;cytoplasm;lipid particle;macromolecular complex;protein complex	Alzheimer's disease;Glycolysis / Gluconeogenesis	Gp_dh_C;Gp_dh_N		Completeproteome;Cytoplasm;Glycolysis;NAD;Oxidoreductase;Phosphoprotein;Polymorphism;Referenceproteome		19	19	7	75.9	75.9	40.1	35.369	0	214.76	2207600000	19	390	P07487;Q7JY07	P07487	Glyceraldehyde-3-phosphate dehydrogenase 2	Gapdh2	FBgn0001092
16.6206	16.3847	NaN	16.5714	16.0438	15.981	16.229	16.2298	16.4134	16.5335	15.8676	16.0338	16.3005	16.1169	16.3801	16.3574	16.4095	acetylcholine biosynthetic process;acetylcholine metabolic process;alcohol metabolic process;amine biosynthetic process;amine metabolic process;anatomical structure development;biological regulation;biosynthetic process;cell communication;cell-cell signaling;cellular amine metabolic process;cellular biogenic amine biosynthetic process;cellular biogenic amine metabolic process;cellular biosyntheti…	acetyltransferase activity;catalytic activity;choline O-acetyltransferase activity;O-acetyltransferase activity;O-acyltransferase activity;transferase activity;transferase activity, transferring acyl groups;transferase activity, transferring acyl groups other than amino-acyl groups	cell part;cytoplasmic part;cytosol;intracellular membrane-bounded organelle;intracellular organelle;intracellular part;membrane-bounded organelle;nucleus;organelle	alcohol metabolic process;amine metabolic process;anatomical structure development;biological regulation;biosynthetic process;cell communication;cell-cell signaling;cellular metabolic process;cellular nitrogen compound metabolic process;cellular process;developmental process;metabolic process;neurotransmitter metabolic process;nitrogen compound metabolic process;signaling;small molecule metabolic…	cell part;cytosol;intracellular membrane-bounded organelle;intracellular organelle;nucleus;organelle	Glycerophospholipid metabolism	Carn_acyltransf		Acyltransferase;Alternativesplicing;Completeproteome;Directproteinsequencing;Neurotransmitterbiosynthesis;Referenceproteome;Transferase		12	12	12	20.9	20.9	20.9	81.327	0	28.96	34739000	37	59	P07668	P07668	Choline O-acetyltransferase;Choline O-acetyltransferase 67 kDa chain;Choline O-acetyltransferase 54 kDa chain;Choline O-acetyltransferase 13 kDa chain	ChAT	FBgn0000303
20.3804	20.3401	20.0653	20.4122	20.3661	20.4194	21.1097	21.1776	20.8156	20.9976	20.6959	20.669	20.0069	20.8366	21.1883	21.4008	21.545	alcohol catabolic process;alcohol metabolic process;anatomical structure development;biological regulation;carbohydrate catabolic process;carbohydrate metabolic process;catabolic process;cell cycle checkpoint;cell cycle process;cellular carbohydrate catabolic process;cellular carbohydrate metabolic process;cellular metabolic process;cellular process;cellular response to stimulus;cellular response…	aldehyde-lyase activity;carbon-carbon lyase activity;catalytic activity;fructose-bisphosphate aldolase activity;lyase activity	cell part;contractile fiber part;cytoplasmic part;cytosol;intracellular part;M band;organelle part;Z disc	alcohol metabolic process;anatomical structure development;biological regulation;carbohydrate metabolic process;catabolic process;cellular metabolic process;cellular process;developmental process;generation of precursor metabolites and energy;metabolic process;primary metabolic process;regulation of cell cycle;regulation of mitotic cell cycle;response to DNA damage stimulus;response to stimulus;r…	cell part;cytosol	Carbon fixation in photosynthetic organisms;Fructose and mannose metabolism;Glycolysis / Gluconeogenesis;Pentose phosphate pathway	Glycolytic		3D-structure;Acetylation;Alternativesplicing;Completeproteome;Directproteinsequencing;Glycolysis;Lyase;Referenceproteome;Schiffbase		21	21	21	59	59	59	39.047	0	241.28	1596100000	22	460	P07764	P07764	Fructose-bisphosphate aldolase	Ald1	FBgn0000064
NaN	NaN	NaN	NaN	NaN	NaN	14.8986	14.9708	NaN	16.2509	NaN	14.249	NaN	14.503	14.8347	16.6227	15.6744	carbohydrate metabolic process;metabolic process;primary metabolic process	alpha-amylase activity;amylase activity;binding;calcium ion binding;catalytic activity;cation binding;hydrolase activity;hydrolase activity, acting on glycosyl bonds;hydrolase activity, hydrolyzing O-glycosyl compounds;ion binding;metal ion binding	extracellular region	carbohydrate metabolic process;metabolic process;primary metabolic process	extracellular region	Carbohydrate digestion and absorption;Starch and sucrose metabolism	Alpha-amylase;Alpha-amylase_C		Calcium;Carbohydratemetabolism;Chloride;Completeproteome;Disulfidebond;Glycosidase;Hydrolase;Metal-binding;Polymorphism;Pyrrolidonecarboxylicacid;Referenceproteome;Signal		5	5	5	19.4	19.4	19.4	53.794	0	10.466	7461100	24	12	P81641;P08144	P81641;P08144	Alpha-amylase B;Alpha-amylase A	Amy-d;Amy-p	FBgn0000078;FBgn0000079
15.8707	16.254	NaN	15.9101	16.2673	16.0004	17.1095	16.8663	15.9751	16.2024	16.1868	16.4694	15.4284	16.9243	17.2503	16.7471	16.6639	behavior;behavioral interaction between organisms;biological regulation;biosynthetic process;cellular biosynthetic process;cellular metabolic process;cellular process;courtship behavior;female mating behavior;hormone biosynthetic process;hormone metabolic process;mating;mating behavior;metabolic process;multicellular organism reproduction;multicellular organismal process;multicellular organismal …	carboxylic ester hydrolase activity;catalytic activity;hydrolase activity;hydrolase activity, acting on ester bonds	extracellular region part;extracellular space	behavior;behavioral interaction between organisms;biological regulation;biosynthetic process;cellular metabolic process;cellular process;hormone metabolic process;metabolic process;multicellular organismal process;multi-organism process;pheromone metabolic process;reproduction;response to stimulus;secondary metabolic process	extracellular space	Drug metabolism - other enzymes;Tropane, piperidine and pyridine alkaloid biosynthesis	COesterase		Completeproteome;Directproteinsequencing;Disulfidebond;Glycoprotein;Hydrolase;Polymorphism;Referenceproteome;Secreted;Serineesterase;Signal		12	12	12	33.1	33.1	33.1	61.124	0	44.289	42866000	28	63	P08171	P08171	Esterase-6	Est-6	FBgn0000592
15.6628	15.4801	NaN	NaN	15.445	15.3375	15.6086	15.9821	16.1945	16.0728	15.6265	15.6897	15.2447	15.1823	15.686	15.1635	14.9288	anatomical structure development;axis specification;axon guidance;behavior;biological regulation;bristle development;cell communication;cell cycle phase;cell cycle process;cell surface receptor linked signaling pathway;cell-cell signaling;cell-cell signaling involved in cell fate commitment;cellular component organization;cellular component organization at cellular level;cellular component organi…	adenyl nucleotide binding;adenyl ribonucleotide binding;ATP binding;binding;catalytic activity;kinase activity;nucleotide binding;phosphotransferase activity, alcohol group as acceptor;protein kinase activity;protein serine/threonine kinase activity;purine nucleotide binding;purine ribonucleoside triphosphate binding;purine ribonucleotide binding;ribonucleotide binding;transferase activity;transf…	cell part;cytoplasm;cytoplasmic part;cytosol;intracellular membrane-bounded organelle;intracellular organelle;intracellular part;macromolecular complex;membrane-bounded organelle;nucleus;organelle;protein complex;protein kinase CK2 complex	anatomical structure development;behavior;biological regulation;cell communication;cell-cell signaling;cellular component organization;cellular localization;cellular metabolic process;cellular process;developmental process;localization;locomotion;macromolecule metabolic process;macromolecule modification;metabolic process;mitosis;nuclear division;organelle fission;organelle organization;phosphoru…	cell part;cytoplasm;cytosol;intracellular membrane-bounded organelle;intracellular organelle;macromolecular complex;nucleus;organelle;protein complex	Adherens junction;Circadian rhythm - plant;Measles;Ribosome biogenesis in eukaryotes;Tight junction;Wnt signaling pathway	Pkinase		ATP-binding;Completeproteome;Directproteinsequencing;Kinase;Nucleotide-binding;Referenceproteome;Serine/threonine-proteinkinase;Transferase;Wntsignalingpathway		7	7	7	27.7	27.7	27.7	39.959	0	38.196	11367000	18	20	P08181	P08181	Casein kinase II subunit alpha	CkIIalpha	FBgn0264492
NaN	NaN	NaN	NaN	16.0552	16.0301	15.98	16.0503	NaN	15.9696	15.7687	15.864	15.5832	15.8554	15.8959	15.5528	15.8235	anatomical structure development;axis specification;behavior;biological regulation;cell communication;cell differentiation;cell surface receptor linked signaling pathway;cellular developmental process;cellular localization;cellular macromolecule localization;cellular macromolecule metabolic process;cellular metabolic process;cellular process;cellular protein metabolic process;cellular response to…	catalytic activity;enzyme regulator activity;kinase activity;kinase regulator activity;phosphotransferase activity, alcohol group as acceptor;protein kinase activity;protein kinase regulator activity;protein serine/threonine kinase activity;transferase activity;transferase activity, transferring phosphorus-containing groups	cell part;cytoplasm;cytoplasmic part;cytosol;intracellular membrane-bounded organelle;intracellular organelle;intracellular part;macromolecular complex;membrane-bounded organelle;nucleus;organelle;protein complex;protein kinase CK2 complex	anatomical structure development;behavior;biological regulation;cell communication;cell differentiation;cellular localization;cellular metabolic process;cellular process;developmental process;localization;macromolecule metabolic process;macromolecule modification;metabolic process;phosphorus metabolic process;primary metabolic process;protein metabolic process;protein modification process;protein…	cell part;cytoplasm;cytosol;intracellular membrane-bounded organelle;intracellular organelle;macromolecular complex;nucleus;organelle;protein complex	Adherens junction;Circadian rhythm - plant;Measles;Ribosome biogenesis in eukaryotes;Tight junction;Wnt signaling pathway	CK_II_beta		Alternativesplicing;Completeproteome;Phosphoprotein;Referenceproteome;Wntsignalingpathway		2	2	2	12.8	12.8	12.8	27.087	0	6.6978	7970600	11	14	P08182	P08182	Casein kinase II subunit beta	CkIIbeta	FBgn0000259
NaN	NaN	NaN	NaN	NaN	NaN	NaN	NaN	NaN	NaN	NaN	NaN	NaN	14.7843	14.8798	NaN	NaN	biosynthetic process;cellular biosynthetic process;cellular macromolecule biosynthetic process;cellular macromolecule metabolic process;cellular metabolic process;cellular nitrogen compound metabolic process;cellular process;macromolecule biosynthetic process;macromolecule metabolic process;metabolic process;nitrogen compound metabolic process;nucleic acid metabolic process;nucleobase-containing …	binding;catalytic activity;cation binding;DNA binding;DNA-directed RNA polymerase activity;ion binding;metal ion binding;nucleic acid binding;nucleoside binding;nucleotidyltransferase activity;ribonucleoside binding;RNA polymerase activity;transferase activity;transferase activity, transferring phosphorus-containing groups	cell part;DNA-directed RNA polymerase complex;DNA-directed RNA polymerase II, core complex;intracellular organelle part;intracellular part;macromolecular complex;nuclear DNA-directed RNA polymerase complex;nuclear part;nucleoplasm part;organelle part;protein complex;RNA polymerase complex	biosynthetic process;cellular metabolic process;cellular nitrogen compound metabolic process;cellular process;macromolecule metabolic process;metabolic process;nitrogen compound metabolic process;nucleobase-containing compound metabolic process;primary metabolic process;RNA metabolic process;transcription from RNA polymerase II promoter	cell part;macromolecular complex;protein complex;RNA polymerase complex	Huntington's disease;Purine metabolism;Pyrimidine metabolism;RNA polymerase	RNA_pol_Rpb2_1;RNA_pol_Rpb2_2;RNA_pol_Rpb2_3;RNA_pol_Rpb2_4;RNA_pol_Rpb2_5;RNA_pol_Rpb2_6;RNA_pol_Rpb2_7		Completeproteome;DNA-directedRNApolymerase;Magnesium;Metal-binding;Nucleotidyltransferase;Nucleus;Referenceproteome;Transcription;Transferase;Zinc;Zinc-finger		3	3	3	3.5	3.5	3.5	134.04	0.00068353	3.9281	2055100	59	2	P08266	P08266	DNA-directed RNA polymerase II subunit RPB2	Polr2B	FBgn0262955
19.3473	19.5026	NaN	19.3628	19.7442	19.8455	19.7546	19.8375	18.8663	18.9519	19.5093	19.3735	18.6608	18.4676	18.3189	18.6298	18.4758	biosynthetic process;cellular biosynthetic process;cellular macromolecule biosynthetic process;cellular macromolecule metabolic process;cellular metabolic process;cellular process;macromolecule biosynthetic process;macromolecule metabolic process;metabolic process;translational elongation	structural constituent of ribosome;structural molecule activity	cell part;cytoplasmic part;intracellular non-membrane-bounded organelle;intracellular organelle;intracellular part;macromolecular complex;non-membrane-bounded organelle;organelle;ribonucleoprotein complex;ribosome	biosynthetic process;cellular metabolic process;cellular process;macromolecule metabolic process;metabolic process;translational elongation	cell part;intracellular non-membrane-bounded organelle;intracellular organelle;macromolecular complex;organelle;ribonucleoprotein complex;ribosome	Ribosome		ACEVEDO_LIVER_CANCER_UP;ACEVEDO_NORMAL_TISSUE_ADJACENT_TO_LIVER_TUMOR_UP;BASSO_HAIRY_CELL_LEUKEMIA_DN;BENPORATH_MYC_MAX_TARGETS;BENPORATH_NANOG_TARGETS;BENPORATH_SOX2_TARGETS;BYSTROEM_CORRELATED_WITH_IL5_UP;BYSTRYKH_HEMATOPOIESIS_STEM_CELL_AND_BRAIN_QTL_TRANS;CHNG_MULTIPLE_MYELOMA_HYPERPLOID_UP;chr15q22;DIAZ_CHRONIC_MEYLOGENOUS_LEUKEMIA_DN;GATTGGY_V$NFY_Q6_01;GCM_TPT1;GNF2_GLTSCR2;GNF2_TPT1;GOLDR…	Completeproteome;Phosphoprotein;Referenceproteome;Ribonucleoprotein;Ribosomalprotein		3	3	3	50	50	50	11.513	0	24.984	131540000	4	59	P08570	P08570	Large ribosomal subunit protein P1	RpLP1	FBgn0002593
NaN	NaN	NaN	NaN	NaN	NaN	NaN	NaN	NaN	NaN	NaN	NaN	NaN	NaN	NaN	NaN	NaN	actin cytoskeleton organization;actin filament-based process;anatomical structure development;anatomical structure formation involved in morphogenesis;anatomical structure morphogenesis;appendage morphogenesis;behavior;behavioral interaction between organisms;biological regulation;biosynthetic process;cell cycle process;cell surface receptor linked signaling pathway;cellular biosynthetic process;…	adenyl nucleotide binding;adenyl ribonucleotide binding;ATP binding;binding;catalytic activity;cation binding;ion binding;kinase activity;metal ion binding;non-membrane spanning protein tyrosine kinase activity;nucleotide binding;phosphotransferase activity, alcohol group as acceptor;protein kinase activity;protein tyrosine kinase activity;purine nucleotide binding;purine ribonucleoside triphosph…	apical part of cell;cell part;cell periphery;cytoplasm;extracellular region part;extrinsic to internal side of plasma membrane;extrinsic to membrane;extrinsic to plasma membrane;germline ring canal;intercellular bridge;intracellular part;membrane;membrane part;plasma membrane;plasma membrane part	anatomical structure development;anatomical structure formation involved in morphogenesis;anatomical structure morphogenesis;behavior;behavioral interaction between organisms;biological regulation;biosynthetic process;cellular component organization;cellular metabolic process;cellular nitrogen compound metabolic process;cellular process;chromosome organization;cytoskeleton organization;developmen…	apical part of cell;cell part;cytoplasm;membrane;plasma membrane	Osteoclast differentiation;T cell receptor signaling pathway	BTK;Pkinase_Tyr;SH2;SH3_1		Alternativesplicing;ATP-binding;Completeproteome;Kinase;Metal-binding;Nucleotide-binding;Phosphoprotein;Proto-oncogene;Referenceproteome;SH2domain;SH3domain;Transferase;Tyrosine-proteinkinase;Zinc;Zinc-finger		2	2	2	3.8	3.8	3.8	87.391	0.0086755	2.3952	10097000	40	2	P08630	P08630	Tyrosine-protein kinase Btk	Btk	FBgn0003502
17.2045	17.4764	NaN	17.3669	17.1009	17.2472	17.4422	17.4336	17.0306	17.2072	17.2541	17.4047	17.1204	17.3221	16.9095	17.2813	17.0909	adherens junction assembly;adherens junction organization;anatomical structure morphogenesis;biological adhesion;biological regulation;cell adhesion;cell junction assembly;cell junction organization;cell migration;cell morphogenesis;cell morphogenesis involved in differentiation;cell motility;cell projection assembly;cell projection organization;cell-cell junction organization;cellular component …	binding;catalytic activity;GTP binding;GTPase activity;guanyl nucleotide binding;guanyl ribonucleotide binding;hydrolase activity;hydrolase activity, acting on acid anhydrides;hydrolase activity, acting on acid anhydrides, in phosphorus-containing anhydrides;nucleoside-triphosphatase activity;nucleotide binding;purine nucleotide binding;purine ribonucleoside triphosphate binding;purine ribonucleo…	cell leading edge;cell part;cytoplasmic part;intracellular part;lipid particle;membrane;plasma membrane	anatomical structure morphogenesis;biological adhesion;biological regulation;cell adhesion;cell junction organization;cell morphogenesis;cell motility;cellular component assembly;cellular component morphogenesis;cellular component movement;cellular component organization;cellular process;developmental process;establishment or maintenance of cell polarity;locomotion;metabolic process;multicellular…	cell leading edge;cell part;lipid particle;membrane;plasma membrane	Chemokine signaling pathway;Focal adhesion;Leukocyte transendothelial migration;Long-term potentiation;MAPK signaling pathway;Neurotrophin signaling pathway;Pancreatic secretion;Renal cell carcinoma	Ras		Cellmembrane;Completeproteome;GTP-binding;Lipoprotein;Membrane;Methylation;Nucleotide-binding;Prenylation;Referenceproteome;Sensorytransduction;Vision		5	5	5	29.3	29.3	29.3	20.863	0	17.637	40366000	9	46	P08645	P08645	Ras-related protein Rap1	Rap1	FBgn0004636
NaN	NaN	NaN	NaN	16.5729	16.7719	16.2363	16.2499	16.1675	16.337	15.7776	15.8706	17.2627	16.3063	16.1808	16.8765	16.3052	anatomical structure development;anatomical structure morphogenesis;anterior/posterior axis specification;anterior/posterior axis specification, embryo;appendage morphogenesis;axis specification;biological regulation;border follicle cell migration;branching involved in open tracheal system development;branching morphogenesis of a tube;cell communication;cell cycle process;cell development;cell di…	binding;catalytic activity;GTP binding;GTPase activity;guanyl nucleotide binding;guanyl ribonucleotide binding;hydrolase activity;hydrolase activity, acting on acid anhydrides;hydrolase activity, acting on acid anhydrides, in phosphorus-containing anhydrides;nucleoside-triphosphatase activity;nucleotide binding;purine nucleotide binding;purine ribonucleoside triphosphate binding;purine ribonucleo…	cell part;membrane;plasma membrane	anatomical structure development;anatomical structure morphogenesis;biological regulation;cell communication;cell development;cell differentiation;cell growth;cell morphogenesis;cell motility;cell proliferation;cellular component morphogenesis;cellular component movement;cellular component organization;cellular process;developmental process;establishment of localization;establishment or maintenan…	cell part;membrane;plasma membrane	Acute myeloid leukemia;Aldosterone-regulated sodium reabsorption;Axon guidance;B cell receptor signaling pathway;Bladder cancer;Chemokine signaling pathway;Chronic myeloid leukemia;Colorectal cancer;Dorso-ventral axis formation;Endometrial cancer;ErbB signaling pathway;Fc epsilon RI signaling pathway;Gap junction;Glioma;GnRH signaling pathway;Hepatitis C;Insulin signaling pathway;Long-term depres…	Ras		Cellmembrane;Completeproteome;GTP-binding;Lipoprotein;Membrane;Methylation;Nucleotide-binding;Prenylation;Referenceproteome		5	5	5	31.2	31.2	31.2	21.593	0	15.319	20880000	9	20	P08646	P08646	Ras-like protein 1	Ras85D	FBgn0003205
22.0538	22.0346	21.6968	22.3702	21.6803	21.6505	21.7077	21.7798	21.6639	21.6262	21.6731	21.7066	21.126	21.2435	21.3417	21.3781	21.4745	biosynthetic process;cellular biosynthetic process;cellular macromolecule biosynthetic process;cellular macromolecule metabolic process;cellular metabolic process;cellular process;determination of adult lifespan;macromolecule biosynthetic process;macromolecule metabolic process;metabolic process;multicellular organismal process;translational elongation	binding;catalytic activity;GTP binding;GTPase activity;guanyl nucleotide binding;guanyl ribonucleotide binding;hydrolase activity;hydrolase activity, acting on acid anhydrides;hydrolase activity, acting on acid anhydrides, in phosphorus-containing anhydrides;nucleic acid binding;nucleoside-triphosphatase activity;nucleotide binding;purine nucleotide binding;purine ribonucleoside triphosphate bind…	cell part;cytoplasmic part;cytoskeletal part;cytosol;eukaryotic translation elongation factor 1 complex;intracellular organelle part;intracellular part;lipid particle;macromolecular complex;microtubule associated complex;organelle part;protein complex	biosynthetic process;cellular metabolic process;cellular process;macromolecule metabolic process;metabolic process;multicellular organismal process;translational elongation	cell part;cytosol;lipid particle;macromolecular complex;protein complex	RNA transport	GTP_EFTU;GTP_EFTU_D2;GTP_EFTU_D3		Completeproteome;Cytoplasm;Directproteinsequencing;Elongationfactor;GTP-binding;Nucleotide-binding;Phosphoprotein;Proteinbiosynthesis;Referenceproteome		17	17	7	55.9	55.9	27	50.306	0	77.742	1903800000	23	428	P08736	P08736	Elongation factor 1-alpha 1	eEF1alpha1	FBgn0000556
NaN	16.5804	NaN	16.6392	16.8122	16.7856	18.0352	17.9078	18.3794	18.313	18.2718	18.0637	17.6769	18.2569	18.5323	18.5223	18.3935	adherens junction organization;ameboidal cell migration;anatomical structure development;biological regulation;biosynthetic process;cell cycle phase;cell cycle process;cell junction organization;cell migration;cell motility;cell-cell junction organization;cellular biosynthetic process;cellular component movement;cellular component organization;cellular component organization at cellular level;cel…	adenyl nucleotide binding;adenyl ribonucleotide binding;ATP binding;binding;catalytic activity;cation binding;cytoskeletal protein binding;GTP binding;guanyl nucleotide binding;guanyl ribonucleotide binding;ion binding;kinase activity;magnesium ion binding;metal ion binding;microtubule binding;nucleobase-containing compound kinase activity;nucleoside diphosphate kinase activity;nucleotide binding…	cell part;cytoplasmic part;cytoskeletal part;cytosol;intracellular membrane-bounded organelle;intracellular organelle;intracellular organelle part;intracellular part;macromolecular complex;membrane;membrane-bounded organelle;microtubule;microtubule associated complex;mitochondrion;nuclear microtubule;nuclear part;organelle;organelle part;plasma membrane;protein complex	anatomical structure development;biological regulation;biosynthetic process;cell junction organization;cell motility;cellular component movement;cellular component organization;cellular metabolic process;cellular nitrogen compound metabolic process;cellular process;developmental process;establishment or maintenance of cell polarity;heterocycle metabolic process;locomotion;macromolecule metabolic …	cell part;cytosol;intracellular membrane-bounded organelle;intracellular organelle;macromolecular complex;membrane;mitochondrion;organelle;plasma membrane;protein complex	Purine metabolism;Pyrimidine metabolism	NDK		3D-structure;Acetylation;ATP-binding;Completeproteome;Cytoplasm;Cytoskeleton;Directproteinsequencing;Kinase;Magnesium;Metal-binding;Microtubule;Nucleotide-binding;Nucleotidemetabolism;Phosphoprotein;Referenceproteome;Transferase		5	5	5	40.5	40.5	40.5	17.17	0	19.861	98311000	7	72	P08879	P08879	Nucleoside diphosphate kinase	awd	FBgn0000150
15.8656	15.813	NaN	NaN	16.8253	16.4773	16.3761	15.8728	15.4917	15.4724	15.4065	15.4367	16.2849	16.0436	16.1401	16.4424	16.3695	adult behavior;adult locomotory behavior;aging;anatomical structure development;anatomical structure morphogenesis;behavior;biological regulation;branching involved in open tracheal system development;branching morphogenesis of a tube;cell aging;cell communication;cell cycle process;cell-cell signaling;cell-cell signaling involved in cell fate commitment;cellular component maintenance;cellular co…	binding;protein binding;receptor binding;structural molecule activity	cell part;centrosome;cytoplasmic part;cytoskeletal part;envelope;intermediate filament;intracellular membrane-bounded organelle;intracellular non-membrane-bounded organelle;intracellular organelle;intracellular organelle part;intracellular part;lamin filament;lipid particle;macromolecular complex;membrane;membrane-bounded organelle;microtubule associated complex;microtubule organizing center;mito…	aging;anatomical structure development;anatomical structure morphogenesis;behavior;biological regulation;cell communication;cell-cell signaling;cellular component organization;cellular localization;cellular membrane organization;cellular process;chromatin organization;chromosome organization;developmental process;establishment of localization;gene silencing;localization;membrane organization;micr…	cell part;centrosome;intracellular membrane-bounded organelle;intracellular non-membrane-bounded organelle;intracellular organelle;lipid particle;macromolecular complex;membrane;microtubule organizing center;nuclear envelope;nucleus;organelle;protein complex		Filament;LTD		Acetylation;Coiledcoil;Completeproteome;Intermediatefilament;Lipoprotein;Methylation;Nucleus;Phosphoprotein;Prenylation;Referenceproteome		8	8	8	14.8	14.8	14.8	71.299	0	20.578	19448000	41	35	P08928	P08928	Lamin Dm0	Lam	FBgn0002525
17.293	17.3968	15.8372	15.9749	17.0572	17.1743	17.0198	17.2674	17.0769	16.9076	18.5211	18.578	17.7691	17.9067	16.3428	17.4666	17.6082	biosynthetic process;cellular biosynthetic process;cellular component organization;cellular component organization at cellular level;cellular component organization or biogenesis;cellular component organization or biogenesis at cellular level;cellular macromolecule biosynthetic process;cellular macromolecule metabolic process;cellular metabolic process;cellular process;cellular protein metabolic …	structural constituent of ribosome;structural molecule activity	cell part;cytoplasmic part;intracellular non-membrane-bounded organelle;intracellular organelle;intracellular part;macromolecular complex;non-membrane-bounded organelle;organelle;ribonucleoprotein complex;ribosome	biosynthetic process;cellular component organization;cellular metabolic process;cellular process;macromolecule metabolic process;metabolic process;microtubule organizing center organization;organelle organization;primary metabolic process;protein metabolic process;translation	cell part;intracellular non-membrane-bounded organelle;intracellular organelle;macromolecular complex;organelle;ribonucleoprotein complex;ribosome	Ribosome	Ribos_L4_asso_C;Ribosomal_L4	BHATTACHARYA_EMBRYONIC_STEM_CELL;BILANGES_SERUM_AND_RAPAMYCIN_SENSITIVE_GENES;BILANGES_SERUM_RESPONSE_TRANSLATION;BIOSYNTHETIC_PROCESS;BLALOCK_ALZHEIMERS_DISEASE_UP;CAGNWMCNNNGAC_UNKNOWN;CAIRO_HEPATOBLASTOMA_CLASSES_UP;CCAWNWWNNNGGC_UNKNOWN;CCTNTMAGA_UNKNOWN;CELLULAR_BIOSYNTHETIC_PROCESS;CELLULAR_MACROMOLECULE_METABOLIC_PROCESS;CELLULAR_PROTEIN_METABOLIC_PROCESS;CHNG_MULTIPLE_MYELOMA_HYPERPLOID_U…	3D-structure;Completeproteome;Referenceproteome;Ribonucleoprotein;Ribosomalprotein		11	11	11	34.9	34.9	34.9	45.025	0	34.306	96912000	22	92	P09180	P09180	Large ribosomal subunit protein uL4	RpL4	FBgn0003279
16.1713	15.5772	NaN	NaN	15.7878	15.7779	17.2166	17.6076	17.3411	17.4029	14.8336	14.8975	15.3024	16.8369	17.3368	16.3614	15.8442	anatomical structure development;developmental process;heart development;organ development	actin binding;binding;cytoskeletal protein binding;protein binding		anatomical structure development;developmental process		Cardiac muscle contraction;Dilated cardiomyopathy;Hypertrophic cardiomyopathy (HCM)	Tropomyosin		Alternativesplicing;Coiledcoil;Completeproteome;Muscleprotein;Referenceproteome;Repeat		6	6	6	24.3	24.3	24.3	32.98	0	37.924	27164000	15	21	P09491	P09491	Tropomyosin-2	Tm2	FBgn0004117
NaN	NaN	NaN	NaN	NaN	NaN	NaN	NaN	NaN	NaN	NaN	NaN	15.4669	15.2294	15.156	NaN	NaN			cell part;cytoplasmic part;integral to membrane;intracellular organelle part;intracellular part;intrinsic to membrane;membrane;membrane part;mitochondrial membrane;mitochondrial part;organelle membrane;organelle part		cell part;membrane		Coiled-coil_56	ACTAYRNNNCCCR_UNKNOWN;AGUIRRE_PANCREATIC_CANCER_COPY_NUMBER_UP;BLALOCK_ALZHEIMERS_DISEASE_DN;BRUINS_UVC_RESPONSE_LATE;BYSTRYKH_HEMATOPOIESIS_STEM_CELL_QTL_CIS;CAGCTG_V$AP4_Q5;CCCNNGGGAR_V$OLF1_01;CHEN_HOXA5_TARGETS_9HR_DN;chr17q21;CTGCAGY_UNKNOWN;DELACROIX_RARG_BOUND_MEF;DURAND_STROMA_MAX_DN;FULCHER_INFLAMMATORY_RESPONSE_LECTIN_VS_LPS_UP;GATTGGY_V$NFY_Q6_01;GSE12845_NAIVE_VS_PRE_GC_TONSIL_BCELL_D…	Completeproteome;Membrane;Mitochondrion;Referenceproteome;Transitpeptide;Transmembrane;Transmembranehelix		3	3	3	28.7	28.7	28.7	9.8623	0	5.4444	5643000	6	8	P0DKM0	P0DKM0	Cytochrome c oxidase assembly factor 3, mitochondrial	Ccdc56	FBgn0261353
NaN	15.789	NaN	16.7005	15.7093	15.5113	15.7533	15.8552	15.752	15.8753	16.0264	16.1733	16.644	16.5556	16.2057	16.2701	16.2556	amine metabolic process;arginine metabolic process;aromatic amino acid family metabolic process;carboxylic acid metabolic process;catabolic process;cellular amine metabolic process;cellular amino acid metabolic process;cellular aromatic compound metabolic process;cellular biogenic amine metabolic process;cellular catabolic process;cellular ketone metabolic process;cellular lipid metabolic process…	2 iron, 2 sulfur cluster binding;binding;catalytic activity;cation binding;coenzyme binding;cofactor binding;electron carrier activity;flavin adenine dinucleotide binding;ion binding;iron ion binding;iron-sulfur cluster binding;metal cluster binding;metal ion binding;molybdopterin cofactor binding;oxidoreductase activity;oxidoreductase activity, acting on CH or CH2 groups;oxidoreductase activity,…	cell part;cytoplasmic part;cytoskeletal part;cytosol;intracellular membrane-bounded organelle;intracellular organelle;intracellular organelle part;intracellular part;macromolecular complex;membrane-bounded organelle;microbody;microtubule associated complex;organelle;organelle part;peroxisome;protein complex	amine metabolic process;catabolic process;cellular amino acid metabolic process;cellular aromatic compound metabolic process;cellular ketone metabolic process;cellular lipid metabolic process;cellular metabolic process;cellular nitrogen compound metabolic process;cellular process;developmental process;heterocycle metabolic process;lipid metabolic process;metabolic process;multicellular organismal…	cell part;cytosol;intracellular membrane-bounded organelle;intracellular organelle;macromolecular complex;microbody;organelle;peroxisome;protein complex	Caffeine metabolism;Drug metabolism - other enzymes;Peroxisome;Purine metabolism	Ald_Xan_dh_C;Ald_Xan_dh_C2;CO_deh_flav_C;FAD_binding_5;Fer2;Fer2_2		2Fe-2S;Completeproteome;FAD;Flavoprotein;Iron;Iron-sulfur;Metal-binding;Molybdenum;NAD;Oxidoreductase;Peroxisome;Referenceproteome		8	8	8	9.8	9.8	9.8	146.93	0	22.177	19121000	62	37	P10351	P10351	Xanthine dehydrogenase	ry	FBgn0003308
NaN	NaN	NaN	NaN	NaN	NaN	14.6733	14.949	NaN	NaN	NaN	NaN	NaN	NaN	NaN	NaN	NaN	axon guidance;axonal fasciculation;cell recognition;cellular process;chemotaxis;locomotion;neuron recognition;response to chemical stimulus;response to external stimulus;response to stimulus;taxis		cell part;integral to membrane;intrinsic to membrane;membrane;membrane part;plasma membrane	cell recognition;cellular process;locomotion;response to chemical stimulus;response to external stimulus;response to stimulus	cell part;membrane;plasma membrane				Completeproteome;Developmentalprotein;Differentiation;Glycoprotein;Membrane;Neurogenesis;Referenceproteome;Signal;Transmembrane;Transmembranehelix		2	2	2	5.7	5.7	5.7	54.307	0.0081065	2.411	1197000	22	2	P10379	P10379	Protein unzipped	uzip	FBgn0004055
26.1904	26.6169	26.2244	26.0199	26.4357	26.2693	26.2423	26.2101	25.9309	25.9208	26.2171	26.2438	25.9112	25.8041	25.6017	25.6622	25.6744											27	27	27	35.9	35.9	35.9	78.927	0	323.31	51237000000	40	2422	P10636	P10636	Microtubule-associated protein tau	MAPT
17.1745	17.4603	17.2487	17.1646	17.2417	17.2011	18.5282	18.548	17.5231	17.6394	17.9407	18.0528	17.7183	18.2904	18.601	18.5554	18.7451	axon guidance;biological adhesion;calcium-independent cell-cell adhesion;cell adhesion;cell recognition;cell-cell adhesion;cellular component organization;cellular component organization at cellular level;cellular component organization or biogenesis;cellular component organization or biogenesis at cellular level;cellular process;chemotaxis;extracellular matrix organization;extracellular structur…	binding;cell adhesion molecule binding;protein binding	anchored to membrane;cell part;extracellular matrix;extracellular region part;extracellular space;intrinsic to membrane;membrane;membrane part;plasma membrane;proteinaceous extracellular matrix	biological adhesion;cell adhesion;cell recognition;cellular component organization;cellular process;extracellular matrix organization;extracellular structure organization;locomotion;response to chemical stimulus;response to external stimulus;response to stimulus	cell part;extracellular matrix;extracellular space;membrane;plasma membrane;proteinaceous extracellular matrix		Fasciclin		3D-structure;Alternativesplicing;Celladhesion;Cellmembrane;Completeproteome;Glycoprotein;GPI-anchor;Lipoprotein;Membrane;Referenceproteome;Repeat;Signal		18	18	18	35.6	35.6	35.6	72.598	0	56.528	212040000	34	185	P10674	P10674	Fasciclin-1	Fas1	FBgn0262742
20.21	20.2738	19.7312	19.9773	20.8968	20.979	20.2469	20.219	20.3754	20.2683	22.1322	22.1928	22.4493	22.453	22.7941	22.1048	22.1189	adaptation of rhodopsin mediated signaling;adaptation of signaling pathway;biological regulation;cellular component maintenance;cellular component organization;cellular component organization at cellular level;cellular component organization or biogenesis;cellular component organization or biogenesis at cellular level;cellular macromolecule metabolic process;cellular metabolic process;cellular pr…	adenyl nucleotide binding;adenyl ribonucleotide binding;ATP binding;ATPase activity;ATPase activity, coupled;binding;calmodulin binding;catalytic activity;hydrolase activity;hydrolase activity, acting on acid anhydrides;hydrolase activity, acting on acid anhydrides, in phosphorus-containing anhydrides;kinase activity;lipid binding;molecular transducer activity;motor activity;nucleoside-triphospha…	cell part;cell projection;cell projection part;cytoplasm;cytoskeletal part;extrinsic to membrane;extrinsic to plasma membrane;inaD signaling complex;intracellular organelle part;intracellular part;macromolecular complex;membrane part;microtubule associated complex;myosin complex;myosin III complex;organelle part;plasma membrane part;protein complex;rhabdomere;unconventional myosin complex	biological regulation;cellular component organization;cellular metabolic process;cellular process;cytoskeleton organization;detection of stimulus;establishment of localization;localization;macromolecule metabolic process;macromolecule modification;metabolic process;multicellular organismal process;neurological system process;nucleobase-containing compound transport;organelle organization;phosphor…	cell part;cell projection;cytoplasm;macromolecular complex;protein complex;rhabdomere	Phototransduction - fly	IQ;Myosin_head;Pkinase_Tyr		Actin-binding;Alternativesplicing;ATP-binding;Completeproteome;Cytoplasm;Cytoskeleton;Kinase;Motorprotein;Myosin;Nucleotide-binding;Phosphoprotein;Referenceproteome;Repeat;Sensorytransduction;Serine/threonine-proteinkinase;Transferase;Vision		80	80	79	65.8	65.8	65.4	174.3	0	323.31	6321400000	87	1714	P10676	P10676	Neither inactivation nor afterpotential protein C	ninaC	FBgn0002938
18.3207	17.5747	NaN	NaN	17.2466	NaN	18.0383	17.651	18.8569	17.9395	17.362	17.5934	17.4827	18.014	18.3601	17.285	17.1536	actin cytoskeleton organization;actin filament organization;actin filament-based process;actomyosin structure organization;anatomical structure formation involved in morphogenesis;cellular component assembly;cellular component assembly at cellular level;cellular component assembly involved in morphogenesis;cellular component organization;cellular component organization at cellular level;cellular …	adenyl nucleotide binding;adenyl ribonucleotide binding;ATP binding;binding;nucleotide binding;purine nucleotide binding;purine ribonucleoside triphosphate binding;purine ribonucleotide binding;ribonucleotide binding;structural constituent of cytoskeleton;structural molecule activity	actin filament;cell part;cytoplasm;cytoplasmic part;cytoskeletal part;intracellular organelle part;intracellular part;lipid particle;macromolecular complex;organelle part;protein complex	anatomical structure formation involved in morphogenesis;cellular component assembly;cellular component organization;cellular membrane organization;cellular process;cytoskeleton organization;developmental process;endocytosis;establishment of localization;membrane invagination;membrane organization;organelle organization;transport;vesicle-mediated transport	cell part;cytoplasm;lipid particle;macromolecular complex;protein complex	Adherens junction;Arrhythmogenic right ventricular cardiomyopathy (ARVC);Bacterial invasion of epithelial cells;Dilated cardiomyopathy;Focal adhesion;Hypertrophic cardiomyopathy (HCM);Leukocyte transendothelial migration;Pathogenic Escherichia coli infection;Phagosome;Phototransduction - fly;Regulation of actin cytoskeleton;Shigellosis;Tight junction;Vibrio cholerae infection;Viral myocarditis	Actin		Acetylation;ATP-binding;Completeproteome;Cytoplasm;Cytoskeleton;Muscleprotein;Nucleotide-binding;Oxidation;Referenceproteome		17	4	0	67.3	18.9	0	41.801	0	30.631	49782000	20	40	P10981;P83967	P10981;P83967	Actin-87E;Actin, indirect flight muscle	Act87E;Act88F	FBgn0000046;FBgn0000047
21.3227	20.6285	20.7076	21.9267	20.5937	20.3744	20.7415	20.7882	20.6894	20.6012	19.6012	19.725	20.408	20.514	20.635	20.2393	20.2767	aggressive behavior;anatomical structure development;anatomical structure formation involved in morphogenesis;behavior;behavioral interaction between organisms;biological regulation;cell cycle cytokinesis;cell cycle process;cellular component organization;cellular component organization at cellular level;cellular component organization or biogenesis;cellular component organization or biogenesis a…	adenyl nucleotide binding;adenyl ribonucleotide binding;ATP binding;binding;nucleotide binding;purine nucleotide binding;purine ribonucleoside triphosphate binding;purine ribonucleotide binding;ribonucleotide binding;structural constituent of cytoskeleton;structural molecule activity	actin filament;cell part;chromatin remodeling complex;chromosomal part;cytoplasm;cytoplasmic part;cytoskeletal part;DNA helicase complex;Ino80 complex;intracellular organelle part;intracellular part;lipid particle;macromolecular complex;microtubule associated complex;nuclear chromosome part;nuclear part;organelle part;protein complex	anatomical structure development;anatomical structure formation involved in morphogenesis;behavior;behavioral interaction between organisms;biological regulation;cellular component organization;cellular membrane organization;cellular process;cytokinesis;cytoskeleton organization;developmental process;endocytosis;establishment of localization;membrane invagination;membrane organization;multi-organ…	cell part;chromatin remodeling complex;cytoplasm;DNA helicase complex;lipid particle;macromolecular complex;protein complex	Adherens junction;Arrhythmogenic right ventricular cardiomyopathy (ARVC);Bacterial invasion of epithelial cells;Dilated cardiomyopathy;Focal adhesion;Hypertrophic cardiomyopathy (HCM);Leukocyte transendothelial migration;Pathogenic Escherichia coli infection;Phagosome;Phototransduction - fly;Regulation of actin cytoskeleton;Shigellosis;Tight junction;Vibrio cholerae infection;Viral myocarditis	Actin		3D-structure;Acetylation;ATP-binding;Completeproteome;Cytoplasm;Cytoskeleton;Nucleotide-binding;Oxidation;Referenceproteome		16	5	1	63	25.5	7.4	41.821	0	77.658	516800000	20	197	P10987	P10987	Actin-5C	Act5C	FBgn0000042
22.5375	22.6056	22.3536	22.3065	22.3155	22.3287	22.3977	22.3948	22.5801	22.5051	22.3771	22.4247	22.3728	22.1297	22.0412	22.1221	22.2375	anatomical structure development;axon guidance;axonal fasciculation;biological regulation;cell recognition;cellular macromolecule metabolic process;cellular metabolic process;cellular nitrogen compound metabolic process;cellular process;cellular response to chemical stimulus;cellular response to organic substance;cellular response to stimulus;cellular response to stress;cellular response to topol…	adenyl nucleotide binding;adenyl ribonucleotide binding;ATP binding;binding;chaperone binding;nucleotide binding;protein binding;purine nucleotide binding;purine ribonucleoside triphosphate binding;purine ribonucleotide binding;ribonucleotide binding	catalytic step 2 spliceosome;cell part;chromosomal part;cytoplasm;cytoplasmic part;cytoskeletal part;intracellular membrane-bounded organelle;intracellular organelle;intracellular organelle part;intracellular part;lipid particle;macromolecular complex;membrane-bounded organelle;microtubule associated complex;nuclear chromosome part;nuclear part;nucleus;organelle;organelle part;perichromatin fibri…	anatomical structure development;biological regulation;cell recognition;cellular metabolic process;cellular nitrogen compound metabolic process;cellular process;developmental process;embryo development;establishment of localization;gene silencing;locomotion;macromolecule metabolic process;metabolic process;mRNA metabolic process;mRNA processing;neurotransmitter transport;nitrogen compound metabol…	cell part;cytoplasm;intracellular membrane-bounded organelle;intracellular organelle;lipid particle;macromolecular complex;nucleus;organelle;protein complex;ribonucleoprotein complex;spliceosomal complex	Antigen processing and presentation;Endocytosis;MAPK signaling pathway;Measles;Protein processing in endoplasmic reticulum;Spliceosome;Toxoplasmosis	HSP70		ATP-binding;Completeproteome;Cytoplasm;Directproteinsequencing;Glycoprotein;Nucleotide-binding;Nucleus;Referenceproteome;Stressresponse		29	29	24	58.2	58.2	46.5	71.131	0	304.83	5882500000	32	1246	P11147	P11147	Heat shock 70 kDa protein cognate 4	Hsc70-4	FBgn0266599
NaN	NaN	NaN	NaN	NaN	NaN	NaN	15.9778	NaN	15.4974	15.6157	16.0565	16.3791	16.4137	16.384	16.5184	16.0221	cell communication;cell-cell signaling;cell-cell signaling involved in cell fate commitment;cellular process;lateral inhibition;signaling	nutrient reservoir activity	cell part;cytoplasmic part;extracellular region part;intracellular part;larval serum protein complex;lipid particle;macromolecular complex;protein complex	cell communication;cell-cell signaling;cellular process;signaling	cell part;lipid particle;macromolecular complex;protein complex		Hemocyanin_C;Hemocyanin_M;Hemocyanin_N		Completeproteome;Referenceproteome;Secreted;Signal;Storageprotein		6	6	6	9.8	9.8	9.8	95.913	0	9.7999	16744000	41	17	P11996	P11996	Larval serum protein 1 beta chain	Lsp1beta	FBgn0002563
18.5455	18.6373	16.8522	18.4112	18.6954	18.5952	19.0468	19.1492	18.9606	18.9336	18.9085	18.9641	18.8846	18.7817	18.9803	19.4955	19.427	biological adhesion;cell adhesion;cell-cell adhesion;cellular component organization;cellular component organization at cellular level;cellular component organization or biogenesis;cellular component organization or biogenesis at cellular level;cellular process;homophilic cell adhesion;multicellular organismal process;neurological system process;organelle organization;response to stimulus;rhabdom…		anchored to membrane;anchored to plasma membrane;cell part;cell projection;intrinsic to membrane;intrinsic to plasma membrane;membrane;membrane part;microvillus;plasma membrane;plasma membrane part;rhabdomere;rhabdomere microvillus	biological adhesion;cell adhesion;cellular component organization;cellular process;multicellular organismal process;neurological system process;organelle organization;response to stimulus	cell part;cell projection;membrane;microvillus;plasma membrane;rhabdomere		LRR_1;LRR_8	AAAGGGA,MIR-204,MIR-211;AACTTT_UNKNOWN;AUXILIARY_TRANSPORT_PROTEIN_ACTIVITY;AZARE_NEOPLASTIC_TRANSFORMATION_BY_STAT3_DN;AZARE_STAT3_TARGETS;BLALOCK_ALZHEIMERS_DISEASE_DN;BURTON_ADIPOGENESIS_5;BYSTRYKH_HEMATOPOIESIS_STEM_CELL_AND_BRAIN_QTL_TRANS;CAGTGTT,MIR-141,MIR-200A;CATION_TRANSPORT;CHANNEL_REGULATOR_ACTIVITY;chr15q13;COULOUARN_TEMPORAL_TGFB1_SIGNATURE_DN;DANG_REGULATED_BY_MYC_DN;DARWICHE_PAPI…	Celladhesion;Cellmembrane;Completeproteome;Directproteinsequencing;Glycoprotein;Leucine-richrepeat;Membrane;Referenceproteome;Repeat;Sensorytransduction;Signal;Vision		37	37	37	39.5	39.5	39.5	151.98	0	156.02	499710000	65	390	P12024	P12024	Chaoptin	chp	FBgn0267435
18.2387	18.3693	NaN	18.0802	18.677	18.7814	18.3997	18.3865	18.2697	18.2193	18.0637	18.0889	17.7205	17.7681	18.2429	17.7421	17.5956	adult behavior;anatomical structure development;anatomical structure morphogenesis;anesthesia-resistant memory;anterior/posterior axis specification;anterior/posterior pattern specification;anterior/posterior pattern specification, imaginal disc;appendage morphogenesis;associative learning;axis specification;behavior;behavioral response to ethanol;biological regulation;cAMP-mediated signaling;cel…	adenyl nucleotide binding;adenyl ribonucleotide binding;ATP binding;binding;cAMP-dependent protein kinase activity;catalytic activity;cyclic nucleotide-dependent protein kinase activity;kinase activity;nucleotide binding;phosphotransferase activity, alcohol group as acceptor;protein kinase activity;protein serine/threonine kinase activity;purine nucleotide binding;purine ribonucleoside triphospha…	cAMP-dependent protein kinase complex;cell part;intracellular part;macromolecular complex;membrane;plasma membrane;protein complex	anatomical structure development;anatomical structure morphogenesis;behavior;biological regulation;cellular metabolic process;cellular process;developmental process;macromolecule metabolic process;macromolecule modification;metabolic process;multicellular organismal process;neurological system process;phosphorus metabolic process;primary metabolic process;protein metabolic process;protein modific…	cell part;macromolecular complex;membrane;plasma membrane;protein complex	Amoebiasis;Apoptosis;Bile secretion;Calcium signaling pathway;Chemokine signaling pathway;Dilated cardiomyopathy;Endocrine and other factor-regulated calcium reabsorption;Gap junction;Gastric acid secretion;GnRH signaling pathway;Hedgehog signaling pathway;Insulin signaling pathway;Long-term potentiation;MAPK signaling pathway;Meiosis - yeast;Melanogenesis;Olfactory transduction;Oocyte meiosis;Pr…	Pkinase		ATP-binding;cAMP;Completeproteome;Kinase;Lipoprotein;Myristate;Nucleotide-binding;Phosphoprotein;Referenceproteome;Serine/threonine-proteinkinase;Transferase		13	13	13	40.2	40.2	40.2	40.838	0	36.138	129650000	20	78	P12370;Q9VA47	P12370	cAMP-dependent protein kinase catalytic subunit 1	Pka-C1	FBgn0000273
NaN	NaN	NaN	NaN	NaN	NaN	NaN	NaN	NaN	NaN	NaN	NaN	NaN	NaN	NaN	NaN	NaN	adenine biosynthetic process;adenine metabolic process;adenine salvage;AMP biosynthetic process;AMP metabolic process;AMP salvage;biosynthetic process;cellular aromatic compound metabolic process;cellular biosynthetic process;cellular metabolic compound salvage;cellular metabolic process;cellular nitrogen compound biosynthetic process;cellular nitrogen compound metabolic process;cellular process;…	adenine phosphoribosyltransferase activity;catalytic activity;transferase activity;transferase activity, transferring glycosyl groups;transferase activity, transferring pentosyl groups	cell part;cytoplasm;intracellular part	biosynthetic process;cellular aromatic compound metabolic process;cellular metabolic compound salvage;cellular metabolic process;cellular nitrogen compound metabolic process;cellular process;heterocycle metabolic process;metabolic process;nitrogen compound metabolic process;nucleobase-containing compound metabolic process;nucleobase-containing small molecule metabolic process;nucleotide metabolic…	cell part;cytoplasm	Purine metabolism	Pribosyltran	ADENYL_NUCLEOTIDE_BINDING;ADENYL_RIBONUCLEOTIDE_BINDING;BAKKER_FOXO3_TARGETS_DN;BROWNE_HCMV_INFECTION_18HR_DN;BROWNE_HCMV_INFECTION_48HR_DN;BYSTRYKH_HEMATOPOIESIS_STEM_CELL_QTL_TRANS;CAIRO_HEPATOBLASTOMA_CLASSES_UP;CHARAFE_BREAST_CANCER_BASAL_VS_MESENCHYMAL_UP;CHIBA_RESPONSE_TO_TSA_UP;chr16q24;CONCANNON_APOPTOSIS_BY_EPOXOMICIN_DN;CUI_TCF21_TARGETS_2_UP;CYTOPLASM;DAZARD_RESPONSE_TO_UV_NHEK_UP;DAZA…	Completeproteome;Cytoplasm;Glycosyltransferase;Purinesalvage;Referenceproteome;Transferase		2	2	2	10.4	10.4	10.4	19.69	0.0018975	3.1094	1173200	10	3	P12426	P12426	Adenine phosphoribosyltransferase	Aprt	FBgn0000109
16.1653	15.8926	NaN	14.7825	15.8015	15.8162	15.3614	15.5865	16.1956	16.165	15.9492	16.0365	16.2348	16.2075	15.6929	16.1692	15.9485	cell cycle process;cellular component assembly;cellular component assembly at cellular level;cellular component organization;cellular component organization at cellular level;cellular component organization or biogenesis;cellular component organization or biogenesis at cellular level;cellular macromolecule metabolic process;cellular membrane organization;cellular metabolic process;cellular proces…	active transmembrane transporter activity;adenyl nucleotide binding;adenyl ribonucleotide binding;ATP binding;ATPase activity;ATPase activity, coupled;ATPase activity, coupled to movement of substances;ATPase activity, coupled to transmembrane movement of ions;ATPase activity, coupled to transmembrane movement of ions, phosphorylative mechanism;ATPase activity, coupled to transmembrane movement o…	cell part;cytoplasmic part;cytoskeletal part;cytosol;intracellular organelle part;intracellular part;macromolecular complex;membrane part;microtubule associated complex;mitochondrial membrane part;mitochondrial part;mitochondrial proton-transporting ATP synthase complex;organelle part;protein complex;proton-transporting ATP synthase complex;proton-transporting two-sector ATPase complex	cellular component assembly;cellular component organization;cellular membrane organization;cellular metabolic process;cellular process;cytoskeleton organization;endocytosis;establishment of localization;macromolecule metabolic process;membrane invagination;membrane organization;metabolic process;organelle assembly;organelle organization;primary metabolic process;protein folding;protein metabolic …	cell part;cytosol;macromolecular complex;protein complex;proton-transporting two-sector ATPase complex		Cpn60_TCP1		ATP-binding;Chaperone;Completeproteome;Cytoplasm;Nucleotide-binding;Referenceproteome		12	12	12	25.3	25.3	25.3	59.556	0	22.589	30104000	32	54	P12613	P12613	T-complex protein 1 subunit alpha	CCT1	FBgn0003676
NaN	NaN	NaN	NaN	16.3396	16.0974	NaN	NaN	NaN	15.6504	NaN	NaN	15.2927	15.242	NaN	15.7356	15.6326	alcohol catabolic process;alcohol metabolic process;carbohydrate catabolic process;carbohydrate metabolic process;catabolic process;cellular carbohydrate catabolic process;cellular carbohydrate metabolic process;cellular metabolic process;cellular nitrogen compound metabolic process;cellular process;coenzyme metabolic process;cofactor metabolic process;glucose 6-phosphate metabolic process;glucos…	binding;catalytic activity;coenzyme binding;cofactor binding;glucose-6-phosphate dehydrogenase activity;NADP binding;nucleotide binding;oxidoreductase activity;oxidoreductase activity, acting on CH-OH group of donors;oxidoreductase activity, acting on the CH-OH group of donors, NAD or NADP as acceptor		alcohol metabolic process;carbohydrate metabolic process;catabolic process;cellular metabolic process;cellular nitrogen compound metabolic process;cellular process;cofactor metabolic process;heterocycle metabolic process;metabolic process;nitrogen compound metabolic process;nucleobase-containing compound metabolic process;nucleobase-containing small molecule metabolic process;nucleotide metabolic…		Glutathione metabolism;Pentose phosphate pathway	G6PD_C;G6PD_N		Alternativesplicing;Carbohydratemetabolism;Completeproteome;Glucosemetabolism;NADP;Oxidoreductase;Phosphoprotein;Polymorphism;Referenceproteome		5	5	5	14.9	14.9	14.9	60.43	0	10.718	6150300	31	22	P12646	P12646	Glucose-6-phosphate 1-dehydrogenase	Zw	FBgn0004057
NaN	NaN	NaN	NaN	NaN	NaN	16.3001	NaN	NaN	15.7703	NaN	NaN	NaN	15.9746	16.0029	15.7918	NaN	anatomical structure formation involved in morphogenesis;catabolic process;cellular catabolic process;cellular macromolecule catabolic process;cellular macromolecule metabolic process;cellular metabolic process;cellular process;developmental process;macromolecule catabolic process;macromolecule metabolic process;metabolic process;modification-dependent macromolecule catabolic process;modification…	catalytic activity;endopeptidase activity;hydrolase activity;peptidase activity;peptidase activity, acting on L-amino acid peptides;threonine-type endopeptidase activity;threonine-type peptidase activity	cell part;cytoplasm;cytoskeletal part;intracellular membrane-bounded organelle;intracellular organelle;intracellular organelle part;intracellular part;macromolecular complex;membrane-bounded organelle;microtubule associated complex;nucleus;organelle;organelle part;proteasome complex;proteasome core complex;proteasome core complex, alpha-subunit complex;protein complex	anatomical structure formation involved in morphogenesis;catabolic process;cellular metabolic process;cellular process;developmental process;macromolecule metabolic process;metabolic process;primary metabolic process;protein metabolic process;proteolysis;proteolysis involved in cellular protein catabolic process	cell part;cytoplasm;intracellular membrane-bounded organelle;intracellular organelle;macromolecular complex;nucleus;organelle;proteasome complex;protein complex	Proteasome	Proteasome;Proteasome_A_N		Completeproteome;Cytoplasm;Directproteinsequencing;Hydrolase;Nucleus;Phosphoprotein;Protease;Proteasome;Referenceproteome;Threonineprotease		3	3	3	14	14	14	31.058	0	6.2374	8165500	20	6	P12881	P12881	Proteasome subunit alpha type-1	Prosalpha6	FBgn0250843
17.6699	17.7744	16.4994	17.8148	17.8899	17.966	17.5866	17.6641	17.632	17.5932	17.9716	17.9351	17.7597	17.9206	18.1985	17.6007	17.539	adult behavior;adult locomotory behavior;anatomical structure development;associative learning;axon guidance;behavior;biological regulation;cell cycle phase;cell cycle process;cell differentiation;cellular component assembly;cellular component assembly at cellular level;cellular component organization;cellular component organization at cellular level;cellular component organization or biogenesis;…	binding;catalytic activity;cation binding;hydrolase activity;hydrolase activity, acting on ester bonds;ion binding;metal ion binding;myosin phosphatase activity;phosphatase activity;phosphoprotein phosphatase activity;phosphoric ester hydrolase activity;protein serine/threonine phosphatase activity	cell part;chromosome;cytoplasmic part;intracellular non-membrane-bounded organelle;intracellular organelle;intracellular part;macromolecular complex;non-membrane-bounded organelle;organelle;polytene chromosome;protein complex;protein phosphatase type 1 complex;protein serine/threonine phosphatase complex	anatomical structure development;behavior;biological regulation;cell differentiation;cellular component assembly;cellular component organization;cellular membrane organization;cellular metabolic process;cellular nitrogen compound metabolic process;cellular process;chromosome organization;chromosome segregation;cytoskeleton organization;developmental process;DNA metabolic process;DNA packaging;end…	cell part;chromosome;intracellular non-membrane-bounded organelle;intracellular organelle;macromolecular complex;organelle;protein complex;protein serine/threonine phosphatase complex	Focal adhesion;Insulin signaling pathway;Long-term potentiation;Meiosis - yeast;Oocyte meiosis;Regulation of actin cytoskeleton;Vascular smooth muscle contraction	Metallophos		Completeproteome;Cytoplasm;Hydrolase;Manganese;Metal-binding;Proteinphosphatase;Referenceproteome		11	11	3	41.7	41.7	10.3	34.542	0	69.469	128830000	16	144	P12982;Q05547;A8QI94	P12982;Q05547	Serine/threonine-protein phosphatase alpha-2 isoform;Serine/threonine-protein phosphatase alpha-3 isoform	Pp1-87B;Pp1-13C	FBgn0003132;FBgn0004103
NaN	NaN	NaN	NaN	17.5495	17.3259	NaN	17.624	NaN	17.5897	18.4636	18.5463	18.4718	18.3463	17.1408	17.9228	17.8142	biosynthetic process;cellular biosynthetic process;cellular macromolecule biosynthetic process;cellular macromolecule metabolic process;cellular metabolic process;cellular process;cellular protein metabolic process;macromolecule biosynthetic process;macromolecule metabolic process;metabolic process;primary metabolic process;protein metabolic process;translation	structural constituent of ribosome;structural molecule activity	cell part;cytoplasmic part;intracellular non-membrane-bounded organelle;intracellular organelle;intracellular part;macromolecular complex;non-membrane-bounded organelle;organelle;ribonucleoprotein complex;ribosome	biosynthetic process;cellular metabolic process;cellular process;macromolecule metabolic process;metabolic process;primary metabolic process;protein metabolic process;translation	cell part;intracellular non-membrane-bounded organelle;intracellular organelle;macromolecular complex;organelle;ribonucleoprotein complex;ribosome	Ribosome	Ribosomal_S26e	BASSO_B_LYMPHOCYTE_NETWORK;BENPORATH_MYC_MAX_TARGETS;BENPORATH_NANOG_TARGETS;BENPORATH_SOX2_TARGETS;BILANGES_RAPAMYCIN_SENSITIVE_VIA_TSC1_AND_TSC2;BLALOCK_ALZHEIMERS_DISEASE_DN;chr12q13;DAIRKEE_TERT_TARGETS_DN;DANG_BOUND_BY_MYC;FERREIRA_EWINGS_SARCOMA_UNSTABLE_VS_STABLE_UP;GOERING_BLOOD_HDL_CHOLESTEROL_QTL_CIS;GSE14308_TH2_VS_INDUCED_TREG_UP;GSE1460_CORD_VS_ADULT_BLOOD_NAIVE_CD4_TCELL_UP;GSE17721…	3D-structure;Completeproteome;Referenceproteome;Ribonucleoprotein;Ribosomalprotein		2	2	2	21.1	21.1	21.1	13.266	0	6.4094	34995000	3	21	P13008	P13008	Small ribosomal subunit protein eS26	RpS26	FBgn0261597
18.8947	18.8239	19.1224	18.3833	18.6402	18.5235	18.6433	18.7532	18.7625	18.8401	18.4265	18.4987	18.1039	18.1202	18.5065	18.7782	18.8377	biosynthetic process;cell cycle process;cellular biosynthetic process;cellular component organization;cellular component organization at cellular level;cellular component organization or biogenesis;cellular component organization or biogenesis at cellular level;cellular macromolecule biosynthetic process;cellular macromolecule metabolic process;cellular metabolic process;cellular process;cytoskel…	binding;catalytic activity;GTP binding;GTPase activity;guanyl nucleotide binding;guanyl ribonucleotide binding;hydrolase activity;hydrolase activity, acting on acid anhydrides;hydrolase activity, acting on acid anhydrides, in phosphorus-containing anhydrides;nucleic acid binding;nucleoside-triphosphatase activity;nucleotide binding;purine nucleotide binding;purine ribonucleoside triphosphate bind…	cell part;cytoplasmic part;cytoskeletal part;cytosol;intracellular organelle part;intracellular part;lipid particle;macromolecular complex;microtubule associated complex;organelle part;protein complex	biosynthetic process;cellular component organization;cellular metabolic process;cellular process;cytoskeleton organization;macromolecule metabolic process;metabolic process;organelle organization;translational elongation	cell part;cytosol;lipid particle;macromolecular complex;protein complex		EFG_C;EFG_II;EFG_IV;GTP_EFTU;GTP_EFTU_D2		3D-structure;Completeproteome;Cytoplasm;Elongationfactor;GTP-binding;Nucleotide-binding;Phosphoprotein;Proteinbiosynthesis;Referenceproteome		35	35	35	49.1	49.1	49.1	94.458	0	157.24	484980000	46	354	P13060	P13060	Eukaryotic translation elongation factor 2	eEF2	FBgn0000559
16.7437	16.9068	15.9029	16.9129	16.517	16.3486	16.8568	16.8959	16.0398	16.1138	16.8844	17.0025	16.3197	16.7769	17.0759	16.6448	16.7998	acylglycerol biosynthetic process;acylglycerol metabolic process;adult behavior;adult locomotory behavior;behavior;biological regulation;biosynthetic process;calcium ion homeostasis;calcium-mediated signaling;catabolic process;cation homeostasis;cell surface receptor linked signaling pathway;cellular biosynthetic process;cellular calcium ion homeostasis;cellular cation homeostasis;cellular chemic…	binding;calcium ion binding;catalytic activity;cation binding;enzyme activator activity;enzyme regulator activity;GTPase activator activity;GTPase regulator activity;hydrolase activity;hydrolase activity, acting on ester bonds;ion binding;lipase activity;metal ion binding;molecular transducer activity;nucleoside-triphosphatase regulator activity;phosphatidylinositol phospholipase C activity;phosp…	cell part;cell projection;cell projection part;extrinsic to membrane;extrinsic to plasma membrane;inaD signaling complex;macromolecular complex;membrane part;plasma membrane part;protein complex;rhabdomere	behavior;biological regulation;biosynthetic process;catabolic process;cellular component organization;cellular homeostasis;cellular ion homeostasis;cellular lipid metabolic process;cellular metabolic process;cellular process;detection of stimulus;glycerol ether metabolic process;homeostatic process;immune system process;lipid metabolic process;locomotion;metabolic process;multicellular organismal…	cell part;cell projection;macromolecular complex;protein complex;rhabdomere	African trypanosomiasis;Alzheimer's disease;Amoebiasis;Calcium signaling pathway;Chagas disease (American trypanosomiasis);Chemokine signaling pathway;Endocrine and other factor-regulated calcium reabsorption;Gap junction;Gastric acid secretion;GnRH signaling pathway;Huntington's disease;Inositol phosphate metabolism;Long-term depression;Long-term potentiation;Melanogenesis;Pancreatic secretion;P…	C2;DUF1154;EF-hand_like;PI-PLC-X;PI-PLC-Y		3D-structure;Alternativesplicing;Completeproteome;Hydrolase;Lipiddegradation;Lipidmetabolism;Referenceproteome;Sensorytransduction;Transducer;Vision		13	13	13	17	17	17	124.86	0	62.507	64925000	53	102	P13217	P13217	1-phosphatidylinositol 4,5-bisphosphate phosphodiesterase	norpA	FBgn0262738
21.6781	21.744	21.6191	21.4938	22.1261	22.2276	22.0382	22.0933	22.4025	22.3364	21.0075	21.0263	21.1124	21.0171	20.8293	20.4722	20.521	actin filament capping;anatomical structure development;anatomical structure formation involved in morphogenesis;axon choice point recognition;axon midline choice point recognition;biological regulation;cell communication;cell development;cell fate determination;cell maturation;cell proliferation;cell recognition;cell-cell signaling;cellular component organization;cellular component organization …	actin binding;binding;calcium ion binding;cation binding;cytoskeletal protein binding;ion binding;metal ion binding;microtubule binding;protein binding;tubulin binding	basolateral plasma membrane;cell cortex;cell cortex part;cell part;cytoplasmic part;cytoskeletal part;fusome;Golgi apparatus;intracellular membrane-bounded organelle;intracellular non-membrane-bounded organelle;intracellular organelle;intracellular organelle part;intracellular part;lipid particle;membrane;membrane part;membrane-bounded organelle;neuromuscular junction;non-membrane-bounded organel…	anatomical structure development;anatomical structure formation involved in morphogenesis;biological regulation;cell communication;cell development;cell maturation;cell proliferation;cell recognition;cell-cell signaling;cellular component organization;cellular membrane organization;cellular process;developmental maturation;developmental process;establishment of localization;fusome organization;me…	cell cortex;cell part;Golgi apparatus;intracellular membrane-bounded organelle;intracellular non-membrane-bounded organelle;intracellular organelle;lipid particle;membrane;organelle;plasma membrane;synapse		EF-hand_7;EFhand_Ca_insen;SH3_1;Spectrin		3D-structure;Actin-binding;Actincapping;Calcium;Calmodulin-binding;Cellshape;Completeproteome;Cytoplasm;Cytoskeleton;Golgiapparatus;Metal-binding;Phosphoprotein;Referenceproteome;Repeat;SH3domain		155	155	155	70.4	70.4	70.4	278.3	0	323.31	11272000000	140	3156	P13395	P13395	Spectrin alpha chain	alpha-Spec	FBgn0250789
NaN	NaN	NaN	NaN	NaN	NaN	NaN	NaN	NaN	NaN	15.141	NaN	14.8477	NaN	NaN	NaN	NaN	anatomical structure development;cell development;cell proliferation;cellular developmental process;cellular process;cellular process involved in reproduction;developmental process;developmental process involved in reproduction;germ cell development;reproductive process;spermatid development	binding;DNA binding;mRNA binding;nucleic acid binding;nucleotide binding;RNA binding;sequence-specific DNA binding	cell part;cytoplasm;intracellular membrane-bounded organelle;intracellular non-membrane-bounded organelle;intracellular organelle;intracellular organelle part;intracellular part;macromolecular complex;membrane-bounded organelle;non-membrane-bounded organelle;nuclear part;nucleolus;nucleus;organelle;organelle part;protein complex	anatomical structure development;cell development;cell proliferation;cellular process;developmental process	cell part;cytoplasm;intracellular membrane-bounded organelle;intracellular non-membrane-bounded organelle;intracellular organelle;macromolecular complex;nucleolus;nucleus;organelle;protein complex		RRM_1		Completeproteome;DNA-binding;Nucleus;Phosphoprotein;Referenceproteome;Repeat;RNA-binding		2	2	2	3.9	3.9	3.9	60.309	0.00066667	3.6542	2948500	26	3	P13469	P13469	DNA-binding protein modulo	mod	FBgn0002780
20.7522	20.8201	20.669	20.6362	21.7715	21.8052	21.719	21.7188	21.45	21.4571	21.5242	21.5995	22.074	21.8971	21.8414	21.9759	22.0289	adult behavior;adult locomotory behavior;anatomical structure homeostasis;anatomical structure morphogenesis;behavior;biological regulation;cation transport;cell communication;cell junction assembly;cell junction organization;cell-cell junction assembly;cell-cell junction organization;cell-cell signaling;cellular component assembly;cellular component assembly at cellular level;cellular component …	active transmembrane transporter activity;adenyl nucleotide binding;adenyl ribonucleotide binding;ATP binding;ATPase activity;ATPase activity, coupled;ATPase activity, coupled to movement of substances;ATPase activity, coupled to transmembrane movement of ions;ATPase activity, coupled to transmembrane movement of ions, phosphorylative mechanism;ATPase activity, coupled to transmembrane movement o…	basolateral plasma membrane;cell junction;cell part;cell-cell junction;cytoplasm;intracellular membrane-bounded organelle;intracellular organelle;intracellular part;macromolecular complex;membrane;membrane part;membrane-bounded organelle;nucleus;occluding junction;organelle;plasma membrane;plasma membrane part;protein complex;septate junction;sodium:potassium-exchanging ATPase complex	anatomical structure morphogenesis;behavior;biological regulation;cell communication;cell junction organization;cell-cell signaling;cellular component assembly;cellular component organization;cellular process;developmental process;embryo development;establishment of localization;growth;homeostatic process;ion transport;multicellular organismal process;neurological system process;response to abiot…	cell part;cytoplasm;intracellular membrane-bounded organelle;intracellular organelle;macromolecular complex;membrane;nucleus;organelle;plasma membrane;protein complex	Aldosterone-regulated sodium reabsorption;Bile secretion;Carbohydrate digestion and absorption;Cardiac muscle contraction;Endocrine and other factor-regulated calcium reabsorption;Gastric acid secretion;Mineral absorption;Pancreatic secretion;Protein digestion and absorption;Proximal tubule bicarbonate reclamation;Salivary secretion	Cation_ATPase_C;Cation_ATPase_N;E1-E2_ATPase;Hydrolase		Alternativesplicing;ATP-binding;Completeproteome;Hydrolase;Iontransport;Membrane;Nucleotide-binding;Phosphoprotein;Potassium;Potassiumtransport;Referenceproteome;RNAediting;Sodium;Sodium/potassiumtransport;Sodiumtransport;Transmembrane;Transmembranehelix;Transport		46	46	46	52.7	52.7	52.7	115.6	0	323.31	5495900000	49	1343	P13607;A8QI34	P13607	Sodium/potassium-transporting ATPase subunit alpha	Atpalpha	FBgn0002921
18.3145	18.4963	17.5072	17.2093	18.5852	18.586	18.527	18.6357	18.5768	18.5495	18.7675	18.7868	18.7582	18.5314	18.5313	18.4149	18.4236	adaptation of rhodopsin mediated signaling;adaptation of signaling pathway;anatomical structure development;biological regulation;calcium-mediated signaling;cell migration;cell motility;cellular component movement;cellular component organization;cellular component organization or biogenesis;cellular macromolecule metabolic process;cellular membrane organization;cellular metabolic process;cellular…	adenyl nucleotide binding;adenyl ribonucleotide binding;ATP binding;binding;catalytic activity;cation binding;ion binding;kinase activity;metal ion binding;nucleotide binding;phosphotransferase activity, alcohol group as acceptor;protein kinase activity;protein kinase C activity;protein serine/threonine kinase activity;purine nucleotide binding;purine ribonucleoside triphosphate binding;purine ri…	cell part;cell projection;cell projection part;extrinsic to membrane;extrinsic to plasma membrane;inaD signaling complex;macromolecular complex;membrane;membrane part;plasma membrane;plasma membrane part;protein complex;rhabdomere	anatomical structure development;biological regulation;cell motility;cellular component movement;cellular component organization;cellular membrane organization;cellular metabolic process;cellular process;detection of stimulus;developmental process;endocytosis;establishment of localization;locomotion;macromolecule metabolic process;macromolecule modification;membrane invagination;membrane organiza…	cell part;cell projection;macromolecular complex;membrane;plasma membrane;protein complex;rhabdomere	African trypanosomiasis;Aldosterone-regulated sodium reabsorption;Amoebiasis;Calcium signaling pathway;Endocrine and other factor-regulated calcium reabsorption;ErbB signaling pathway;Fc gamma R-mediated phagocytosis;Focal adhesion;Gap junction;Gastric acid secretion;Glioma;Leukocyte transendothelial migration;Long-term depression;Long-term potentiation;MAPK signaling pathway;MAPK signaling pathw…	C1_1;C2;Pkinase;Pkinase_C		ATP-binding;Calcium;Completeproteome;Kinase;Metal-binding;Nucleotide-binding;Referenceproteome;Repeat;Sensorytransduction;Serine/threonine-proteinkinase;Transferase;Vision;Zinc;Zinc-finger		14	14	14	28.7	28.7	28.7	79.843	0	64.146	189690000	34	167	P13677	P13677	Protein kinase C, eye isozyme	inaC	FBgn0004784
NaN	NaN	NaN	NaN	14.1774	NaN	14.9167	15.0036	15.2461	14.9229	14.5531	14.6565	14.9858	14.9519	14.9127	15.4246	15.1684	anatomical structure morphogenesis;axis specification;behavior;biological regulation;cell part morphogenesis;cell projection morphogenesis;cell projection organization;cellular component morphogenesis;cellular component organization;cellular component organization at cellular level;cellular component organization or biogenesis;cellular component organization or biogenesis at cellular level;cellul…	adenyl nucleotide binding;adenyl ribonucleotide binding;ATP binding;binding;catalytic activity;cation binding;ion binding;kinase activity;metal ion binding;nucleotide binding;phosphotransferase activity, alcohol group as acceptor;protein kinase activity;protein kinase C activity;protein serine/threonine kinase activity;purine nucleotide binding;purine ribonucleoside triphosphate binding;purine ri…		anatomical structure morphogenesis;behavior;biological regulation;cellular component morphogenesis;cellular component organization;cellular metabolic process;cellular process;developmental process;Golgi organization;macromolecule metabolic process;macromolecule modification;metabolic process;multicellular organismal process;neurological system process;organelle organization;phosphorus metabolic p…		Tight junction;Vascular smooth muscle contraction	C1_1;Pkinase;Pkinase_C		ATP-binding;Calcium;Completeproteome;Kinase;Metal-binding;Nucleotide-binding;Referenceproteome;Repeat;Serine/threonine-proteinkinase;Transferase;Zinc;Zinc-finger		6	6	6	8.8	8.8	8.8	83.106	0	9.5858	8303700	33	21	P13678	P13678	Protein kinase C	Pkc98E	FBgn0003093
19.659	19.6829	19.6082	19.6402	19.1641	19.1394	20.0637	20.0969	19.8075	19.8013	20.0478	20.0054	18.8788	19.627	19.9446	20.2054	20.258	acylglycerol metabolic process;adult behavior;adult locomotory behavior;alcohol catabolic process;alcohol metabolic process;alditol catabolic process;alditol metabolic process;behavior;carbohydrate catabolic process;carbohydrate metabolic process;catabolic process;cellular carbohydrate catabolic process;cellular carbohydrate metabolic process;cellular lipid metabolic process;cellular metabolic pr…	binding;catalytic activity;coenzyme binding;cofactor binding;glycerol-3-phosphate dehydrogenase [NAD+] activity;NAD binding;nucleotide binding;oxidoreductase activity;oxidoreductase activity, acting on CH-OH group of donors;oxidoreductase activity, acting on the CH-OH group of donors, NAD or NADP as acceptor	cell part;contractile fiber part;cytoplasmic part;glycerol-3-phosphate dehydrogenase complex;intracellular part;lipid particle;M band;macromolecular complex;organelle part;protein complex;Z disc	alcohol metabolic process;behavior;carbohydrate metabolic process;catabolic process;cellular lipid metabolic process;cellular metabolic process;cellular process;glycerol ether metabolic process;lipid metabolic process;metabolic process;multicellular organismal process;phosphorus metabolic process;primary metabolic process;response to stimulus;small molecule metabolic process	cell part;lipid particle;macromolecular complex;protein complex	Glycerophospholipid metabolism	NAD_Gly3P_dh_C;NAD_Gly3P_dh_N		Alternativesplicing;Completeproteome;Cytoplasm;Directproteinsequencing;NAD;Oxidoreductase;Polymorphism;Referenceproteome		23	23	23	82.6	82.6	82.6	39.684	0	105.93	697590000	23	372	P13706	P13706	Glycerol-3-phosphate dehydrogenase [NAD(+)], cytoplasmic	Gpdh1	FBgn0001128
19.7166	19.7763	20.1167	19.9708	19.7252	19.9123	19.3994	19.3889	19.2786	19.2542	19.3853	19.3845	18.8061	18.9143	19.1483	19.3763	19.3948	anatomical structure formation involved in morphogenesis;biological adhesion;biological regulation;cell adhesion;cellular process;developmental process;myoblast fusion;regulation of anatomical structure morphogenesis;regulation of biological process;regulation of biological quality;regulation of cell morphogenesis;regulation of cell shape;regulation of cellular component organization;regulation o…	actin binding;binding;cytoskeletal protein binding;protein binding		anatomical structure formation involved in morphogenesis;biological adhesion;biological regulation;cell adhesion;cellular process;developmental process;syncytium formation			Calponin;CH		Completeproteome;Muscleprotein;Referenceproteome		11	11	11	69.6	69.6	69.6	20.19	0	85.253	230330000	12	127	P14318	P14318	Muscle-specific protein 20	Mp20	FBgn0002789
22.0562	22.1842	21.9794	22.2208	21.9064	21.8837	21.621	21.6937	21.3185	21.1722	21.5144	21.5003	21.6958	21.8249	22.2423	21.3208	21.4758	alcohol catabolic process;alcohol metabolic process;carbohydrate catabolic process;carbohydrate metabolic process;catabolic process;cellular carbohydrate catabolic process;cellular carbohydrate metabolic process;cellular metabolic process;cellular process;generation of precursor metabolites and energy;glucose catabolic process;glucose metabolic process;glycolysis;hexose catabolic process;hexose m…	binding;carbon-oxygen lyase activity;catalytic activity;cation binding;hydro-lyase activity;ion binding;lyase activity;magnesium ion binding;metal ion binding;phosphopyruvate hydratase activity	cell part;cytoplasm;cytoplasmic part;cytosolic part;intracellular part;lipid particle;macromolecular complex;membrane;phosphopyruvate hydratase complex;plasma membrane;protein complex	alcohol metabolic process;carbohydrate metabolic process;catabolic process;cellular metabolic process;cellular process;generation of precursor metabolites and energy;metabolic process;primary metabolic process;small molecule metabolic process	cell part;cytoplasm;lipid particle;macromolecular complex;membrane;plasma membrane;protein complex	Glycolysis / Gluconeogenesis;Methane metabolism;RNA degradation	Enolase_C;Enolase_N		Alternativesplicing;Completeproteome;Cytoplasm;Directproteinsequencing;Glycolysis;Lyase;Magnesium;Metal-binding;Polymorphism;Referenceproteome		20	20	20	53	53	53	54.309	0	323.31	2832900000	27	697	P15007	P15007	Enolase	Eno	FBgn0000579
19.5451	19.3807	19.5499	19.7842	19.6875	19.9271	20.2496	20.3406	18.8279	18.8907	19.3933	19.4716	19.5582	19.6917	20.1525	19.5492	19.6145	autophagy;biological regulation;biosynthetic process;catabolic process;cell cycle phase;cell cycle process;cell death;cell differentiation;cellular biosynthetic process;cellular catabolic process;cellular component organization;cellular component organization or biogenesis;cellular developmental process;cellular homeostasis;cellular macromolecule biosynthetic process;cellular macromolecule catabo…	binding;cation binding;ion binding;metal ion binding;protein tag;structural constituent of ribosome;structural molecule activity	cell part;chromosomal part;cytoplasm;cytoplasmic part;cytoskeletal part;cytosol;cytosolic large ribosomal subunit;intracellular membrane-bounded organelle;intracellular non-membrane-bounded organelle;intracellular organelle;intracellular organelle part;intracellular part;large ribosomal subunit;macromolecular complex;membrane-bounded organelle;microtubule associated complex;non-membrane-bounded o…	autophagy;biological regulation;biosynthetic process;catabolic process;cell death;cell differentiation;cellular component organization;cellular homeostasis;cellular membrane organization;cellular metabolic process;cellular process;death;developmental process;endocytosis;establishment of localization;homeostatic process;macromolecule metabolic process;macromolecule modification;membrane invaginati…	cell part;cytoplasm;cytosol;intracellular membrane-bounded organelle;intracellular non-membrane-bounded organelle;intracellular organelle;macromolecular complex;nucleus;organelle;protein complex;ribonucleoprotein complex;ribosome	PPAR signaling pathway;Ribosome	Ribosomal_L40e;Ribosomal_S27;ubiquitin	AACYNNNNTTCCS_UNKNOWN;ACEVEDO_LIVER_CANCER_UP;ACEVEDO_LIVER_TUMOR_VS_NORMAL_ADJACENT_TISSUE_UP;ACTAYRNNNCCCR_UNKNOWN;BENPORATH_MYC_MAX_TARGETS;BENPORATH_NANOG_TARGETS;BILANGES_SERUM_AND_RAPAMYCIN_SENSITIVE_GENES;BOGNI_TREATMENT_RELATED_MYELOID_LEUKEMIA_UP;BOUDOUKHA_BOUND_BY_IGF2BP2;CAGGTG_V$E12_Q6;chr2p16;DANG_BOUND_BY_MYC;GCM_ACTG1;GCM_NPM1;GCM_TPT1;GSE12366_PLASMA_CELL_VS_MEMORY_BCELL_DN;GSE123…	3D-structure;Completeproteome;Cytoplasm;Isopeptidebond;Metal-binding;Nucleus;Referenceproteome;Repeat;Ribonucleoprotein;Ribosomalprotein;Ublconjugation;Zinc;Zinc-finger		6	6	6	50.6	50.6	50.6	17.94	0	25.344	200210000	6	73	P15357;Q9W418;P18101;P0CG69;R9PY16	P15357;Q9W418;P18101;P0CG69;R9PY16	Ubiquitin-ribosomal protein eS31 fusion protein;Ubiquitin;Small ribosomal subunit protein eS31;Ubiquitin-ribosomal protein eL40 fusion protein;Ubiquitin;Large ribosomal subunit protein eL40;Polyubiquitin;Ubiquitin;Ubiquitin-like domain-containing protein	RpS27A;Ubi-p5E;RpL40;Ubi-p63E;Ubi-p5E5	FBgn0003941;FBgn0003942;FBgn0003943;FBgn0029856;FBgn0086558
21.7677	21.6145	21.3919	21.0501	20.6837	20.7185	20.2797	20.1983	20.0479	19.9862	20.8932	20.8488	20.7124	20.4289	20.4771	20.2717	20.2252	biological regulation;cellular component maintenance;cellular component organization;cellular component organization or biogenesis;cellular membrane organization;cellular process;cellular response to stimulus;deactivation of rhodopsin mediated signaling;endocytosis;establishment of localization;membrane invagination;membrane organization;metarhodopsin inactivation;multicellular organismal process…	binding;opsin binding;protein binding	cell part;cell projection;cytoplasm;intracellular part;rhabdomere	biological regulation;cellular component organization;cellular membrane organization;cellular process;endocytosis;establishment of localization;membrane invagination;membrane organization;multicellular organismal process;neurological system process;response to stimulus;signal transduction;transport;vesicle-mediated transport	cell part;cell projection;cytoplasm;rhabdomere		Arrestin_C;Arrestin_N		Completeproteome;Phosphoprotein;Referenceproteome;Sensorytransduction;Vision		19	19	19	69	69	69	40.771	0	225.02	1308700000	23	603	P15372	P15372	Phosrestin-2	Arr1	FBgn0000120
NaN	NaN	NaN	NaN	NaN	NaN	NaN	15.6138	NaN	15.6745	NaN	15.8328	16.2357	15.8803	16.3112	16.1471	16.2146	apoptosis;apoptosis in response to endoplasmic reticulum stress;biological regulation;biosynthetic process;carbohydrate metabolic process;cell death;cellular biosynthetic process;cellular macromolecule metabolic process;cellular metabolic process;cellular process;cellular protein metabolic process;cellular response to stimulus;'de novo' protein folding;death;detection of abiotic stimulus;detectio…	binding;catalytic activity;cis-trans isomerase activity;cyclosporin A binding;drug binding;isomerase activity;peptide binding;peptidyl-prolyl cis-trans isomerase activity	cell part;cytoplasmic membrane-bounded vesicle;cytoplasmic part;cytoplasmic vesicle;endoplasmic reticulum lumen;endoplasmic reticulum part;integral to membrane;intracellular membrane-bounded organelle;intracellular organelle;intracellular organelle lumen;intracellular organelle part;intracellular part;intrinsic to membrane;membrane part;membrane-bounded organelle;membrane-bounded vesicle;membrane…	biological regulation;biosynthetic process;carbohydrate metabolic process;cell death;cellular metabolic process;cellular process;death;detection of stimulus;establishment of localization;macromolecule metabolic process;macromolecule modification;metabolic process;multicellular organismal process;neurological system process;oligosaccharide metabolic process;peptidyl-amino acid modification;pigment…	cell part;cytoplasmic membrane-bounded vesicle;intracellular membrane-bounded organelle;intracellular organelle;organelle;vesicle		Pro_isomerase		Completeproteome;Glycoprotein;Isomerase;Membrane;Referenceproteome;Rotamase;Sensorytransduction;Signal;Transmembrane;Transmembranehelix;Vision		3	3	3	16.9	16.9	16.9	26.351	0	9.6442	8777100	9	13	P15425	P15425	Peptidyl-prolyl cis-trans isomerase, rhodopsin-specific isozyme	ninaA	FBgn0002936
19.4416	19.2357	19.6962	18.422	19.3183	19.3832	19.3526	19.3642	19.2586	19.3276	18.9128	18.902	18.9954	18.7471	18.9397	18.9022	19.005	actin cytoskeleton organization;actin filament-based process;anatomical structure development;anatomical structure morphogenesis;asymmetric cell division;axon ensheathment;axon ensheathment in central nervous system;behavioral response to starvation;biological adhesion;biological regulation;calcium-mediated signaling;cAMP-mediated signaling;cell adhesion;cell adhesion involved in heart morphogene…	binding;catalytic activity;cation binding;G-protein beta/gamma-subunit complex binding;G-protein-coupled receptor binding;GTP binding;GTPase activity;guanyl nucleotide binding;guanyl ribonucleotide binding;hydrolase activity;hydrolase activity, acting on acid anhydrides;hydrolase activity, acting on acid anhydrides, in phosphorus-containing anhydrides;ion binding;metal ion binding;molecular trans…	cell part;membrane;plasma membrane	anatomical structure development;anatomical structure morphogenesis;biological adhesion;biological regulation;cell adhesion;cell development;cell division;cell junction organization;cellular component assembly;cellular component organization;cellular process;cytoskeleton organization;developmental process;multicellular organismal process;neurological system process;organelle organization;response…	cell part;membrane;plasma membrane	Chagas disease (American trypanosomiasis);Long-term depression;Melanogenesis;Toxoplasmosis	G-alpha		Alternativesplicing;Completeproteome;GTP-binding;Lipoprotein;Magnesium;Metal-binding;Myristate;Nucleotide-binding;Palmitate;Referenceproteome;Transducer		11	11	10	34.5	34.5	31.4	40.475	0	58.872	295630000	17	154	P16378;P20353;P25157	P16378	G protein alpha o subunit	Galphao	FBgn0001122
NaN	NaN	NaN	NaN	NaN	NaN	NaN	NaN	NaN	NaN	NaN	NaN	NaN	NaN	NaN	NaN	NaN	anatomical structure formation involved in morphogenesis;anterior/posterior axis specification;axis specification;biological regulation;cell fate determination;cellular component organization;cellular component organization at cellular level;cellular component organization or biogenesis;cellular component organization or biogenesis at cellular level;cellular developmental process;cellular localiz…	binding;clathrin binding;clathrin heavy chain binding;dynein binding;enzyme binding;GTPase binding;protein binding;Rab GTPase binding;Ras GTPase binding;small GTPase binding	cell part;cytoplasm;cytoplasmic part;cytoskeleton;cytosol;Golgi apparatus;intracellular membrane-bounded organelle;intracellular non-membrane-bounded organelle;intracellular organelle;intracellular part;membrane-bounded organelle;non-membrane-bounded organelle;organelle	anatomical structure formation involved in morphogenesis;biological regulation;cellular component organization;cellular localization;cellular membrane organization;cellular process;cytoskeleton organization;developmental process;endocytosis;establishment of localization;establishment or maintenance of cell polarity;localization;membrane invagination;membrane organization;multicellular organismal …	cell part;cytoplasm;cytoskeleton;cytosol;Golgi apparatus;intracellular membrane-bounded organelle;intracellular non-membrane-bounded organelle;intracellular organelle;organelle		BicD		3D-structure;Coiledcoil;Completeproteome;Cytoplasm;Cytoskeleton;Developmentalprotein;Phosphoprotein;Referenceproteome		1	1	1	1.9	1.9	1.9	88.953	0.00073421	4.7691	1377600	46	3	P16568	P16568	Protein bicaudal D	BicD	FBgn0000183
16.548	16.4345	NaN	NaN	NaN	NaN	NaN	NaN	NaN	NaN	NaN	NaN	NaN	NaN	NaN	NaN	NaN	anatomical structure morphogenesis;axon guidance;axonal defasciculation;axonal fasciculation;biological adhesion;cell adhesion;cell communication;cell part morphogenesis;cell projection morphogenesis;cell projection organization;cell recognition;cell-cell signaling;cell-cell signaling involved in cell fate commitment;cellular component morphogenesis;cellular component organization;cellular compon…	catalytic activity;hydrolase activity;hydrolase activity, acting on ester bonds;molecular transducer activity;phosphatase activity;phosphoprotein phosphatase activity;phosphoric ester hydrolase activity;protein tyrosine phosphatase activity;receptor activity;signal transducer activity;signaling receptor activity;transmembrane receptor protein phosphatase activity;transmembrane receptor protein ty…	axon;cell part;cell projection;integral to membrane;intrinsic to membrane;membrane;membrane part;neuron projection;plasma membrane	anatomical structure morphogenesis;biological adhesion;cell adhesion;cell communication;cell recognition;cell-cell signaling;cellular component morphogenesis;cellular component organization;cellular metabolic process;cellular process;developmental process;locomotion;macromolecule metabolic process;macromolecule modification;metabolic process;phosphorus metabolic process;primary metabolic process;…	cell part;cell projection;membrane;neuron projection;plasma membrane		fn3;Y_phosphatase		Alternativesplicing;Celladhesion;Completeproteome;Disulfidebond;Glycoprotein;Hydrolase;Immunoglobulindomain;Membrane;Proteinphosphatase;Receptor;Referenceproteome;Repeat;Signal;Transmembrane;Transmembranehelix		3	3	3	2.7	2.7	2.7	167.46	0	7.5756	3288000	80	9	P16620	P16620	Tyrosine-protein phosphatase 69D	Ptp69D	FBgn0014007
17.4492	17.129	NaN	NaN	17.5251	17.6261	16.6471	16.9409	16.5812	16.9234	17.0474	16.8962	16.6671	16.7114	16.6723	16.6989	16.83	actin cytoskeleton organization;actin filament organization;actin filament-based process;associative learning;behavior;biological regulation;cAMP-mediated signaling;cell communication;cell-cell signaling;cellular component organization;cellular component organization at cellular level;cellular component organization or biogenesis;cellular component organization or biogenesis at cellular level;cel…	adenyl nucleotide binding;adenyl ribonucleotide binding;AMP binding;binding;cAMP binding;cAMP-dependent protein kinase regulator activity;cyclic nucleotide binding;enzyme regulator activity;kinase regulator activity;nucleotide binding;protein kinase regulator activity;purine nucleotide binding;purine ribonucleotide binding;ribonucleotide binding	cAMP-dependent protein kinase complex;cell part;intracellular part;macromolecular complex;protein complex	behavior;biological regulation;cell communication;cell-cell signaling;cellular component organization;cellular process;cytoskeleton organization;molting cycle;multicellular organismal process;neurological system process;organelle organization;regulation of protein modification process;response to chemical stimulus;response to stimulus;signal transduction;signaling	cell part;macromolecular complex;protein complex	Apoptosis;Insulin signaling pathway	cNMP_binding;RIIa		Alternativesplicing;cAMP;cAMP-binding;Completeproteome;Disulfidebond;Nucleotide-binding;Phosphoprotein;Referenceproteome;Repeat		7	7	7	26.1	26.1	26.1	42.239	0	32.914	36175000	19	48	P16905	P16905	cAMP-dependent protein kinase type I regulatory subunit	Pka-R1	FBgn0259243
NaN	NaN	NaN	NaN	NaN	NaN	NaN	NaN	NaN	NaN	NaN	NaN	NaN	NaN	NaN	NaN	NaN	cell differentiation;cellular developmental process;cellular macromolecule metabolic process;cellular metabolic process;cellular process;cellular protein metabolic process;developmental process;macromolecule metabolic process;macromolecule modification;metabolic process;neurogenesis;phosphate-containing compound metabolic process;phosphorus metabolic process;phosphorylation;primary metabolic proc…	adenyl nucleotide binding;adenyl ribonucleotide binding;ATP binding;binding;cAMP-dependent protein kinase activity;catalytic activity;cyclic nucleotide-dependent protein kinase activity;kinase activity;nucleotide binding;phosphotransferase activity, alcohol group as acceptor;protein kinase activity;protein serine/threonine kinase activity;purine nucleotide binding;purine ribonucleoside triphospha…	cAMP-dependent protein kinase complex;cell part;intracellular part;macromolecular complex;protein complex	cell differentiation;cellular metabolic process;cellular process;developmental process;macromolecule metabolic process;macromolecule modification;metabolic process;phosphorus metabolic process;primary metabolic process;protein metabolic process;protein modification process;protein phosphorylation	cell part;macromolecular complex;protein complex	Amoebiasis;Apoptosis;Bile secretion;Calcium signaling pathway;Chemokine signaling pathway;Dilated cardiomyopathy;Endocrine and other factor-regulated calcium reabsorption;Gap junction;Gastric acid secretion;GnRH signaling pathway;Hedgehog signaling pathway;Insulin signaling pathway;Long-term potentiation;MAPK signaling pathway;Meiosis - yeast;Melanogenesis;Olfactory transduction;Oocyte meiosis;Pr…	Pkinase		Alternativesplicing;ATP-binding;Completeproteome;Kinase;Nucleotide-binding;Referenceproteome;Serine/threonine-proteinkinase;Transferase		2	2	2	5.4	5.4	5.4	41.468	0.0060277	2.7017	4076600	20	3	P16911	P16911	cAMP-dependent protein kinase catalytic subunit 2	Pka-C2	FBgn0000274
NaN	NaN	NaN	NaN	NaN	NaN	NaN	NaN	NaN	NaN	NaN	NaN	NaN	NaN	NaN	NaN	NaN	anatomical structure development;biological regulation;cell development;cellular developmental process;cellular process;cellular process involved in reproduction;central nervous system development;developmental process;developmental process involved in reproduction;embryo development;germ cell development;negative regulation of biological process;negative regulation of biosynthetic process;negati…	binding;mRNA binding;nucleic acid binding;nucleotide binding;poly(U) RNA binding;poly-pyrimidine tract binding;RNA binding;single-stranded RNA binding;translation regulator activity;translation regulator activity, nucleic acid binding;translation repressor activity;translation repressor activity, nucleic acid binding	Cajal body;cell part;intracellular membrane-bounded organelle;intracellular organelle;intracellular organelle part;intracellular part;membrane-bounded organelle;nuclear body;nuclear part;nucleoplasm part;nucleus;organelle;organelle part	anatomical structure development;biological regulation;cell development;cellular process;developmental process;embryo development;regulation of translation	cell part;intracellular membrane-bounded organelle;intracellular organelle;nucleus;organelle		RRM_1		Alternativesplicing;Completeproteome;Referenceproteome;Repeat;RNA-binding		1	1	1	3.1	3.1	3.1	50.817	0.0065908	2.6658	1471400	17	1	P16914	P16914	Protein elav	elav	FBgn0260400
16.4044	16.1083	NaN	15.9672	16.9866	17.1122	16.4788	16.6481	16.8204	17.0233	16.8249	16.7642	16.5068	16.4478	16.2188	16.1478	16.1695	anatomical structure development;anatomical structure formation involved in morphogenesis;anatomical structure morphogenesis;axis specification;axon cargo transport;axon guidance;axonogenesis;behavior;biological regulation;cell development;cell differentiation;cell part morphogenesis;cell projection morphogenesis;cell projection organization;cellular component assembly;cellular component assembly…	adenyl nucleotide binding;adenyl ribonucleotide binding;ATP binding;ATPase activity;binding;catalytic activity;cytoskeletal protein binding;hydrolase activity;hydrolase activity, acting on acid anhydrides;hydrolase activity, acting on acid anhydrides, in phosphorus-containing anhydrides;microtubule binding;microtubule motor activity;motor activity;nucleoside-triphosphatase activity;nucleotide bin…	cell part;cytoplasm;cytoskeletal part;intracellular organelle part;intracellular part;kinesin complex;macromolecular complex;microtubule associated complex;microtubule plus end;organelle part;protein complex	anatomical structure development;anatomical structure formation involved in morphogenesis;anatomical structure morphogenesis;behavior;biological regulation;cell development;cell differentiation;cellular component assembly;cellular component disassembly;cellular component morphogenesis;cellular component movement;cellular component organization;cellular localization;cellular macromolecular complex…	cell part;cytoplasm;macromolecular complex;protein complex		Kinesin		3D-structure;ATP-binding;Coiledcoil;Completeproteome;Cytoplasm;Cytoskeleton;Microtubule;Motorprotein;Nucleotide-binding;Referenceproteome		17	17	16	23.1	23.1	21.7	110.4	0	54.261	51082000	58	59	P17210	P17210	Kinesin heavy chain	Khc	FBgn0001308
25.165	25.122	24.7847	25.1746	24.9418	24.9644	24.0625	24.0477	23.8373	23.7732	23.5203	23.4933	22.7532	22.8767	23.2249	21.6608	21.6546	amine biosynthetic process;amine catabolic process;amine metabolic process;aromatic amino acid family catabolic process;aromatic amino acid family metabolic process;aromatic compound biosynthetic process;aromatic compound catabolic process;behavior;biosynthetic process;carboxylic acid catabolic process;carboxylic acid metabolic process;catabolic process;cellular amine metabolic process;cellular a…	amine binding;amino acid binding;binding;carboxylic acid binding;catalytic activity;cation binding;ion binding;iron ion binding;metal ion binding;monooxygenase activity;oxidoreductase activity;oxidoreductase activity, acting on paired donors, with incorporation or reduction of molecular oxygen;oxidoreductase activity, acting on paired donors, with incorporation or reduction of molecular oxygen, r…	cell part;cytoplasmic part;intracellular part;lipid particle	amine metabolic process;behavior;biosynthetic process;catabolic process;cellular amino acid metabolic process;cellular aromatic compound metabolic process;cellular component organization;cellular ketone metabolic process;cellular membrane organization;cellular metabolic process;cellular nitrogen compound metabolic process;cellular process;endocytosis;establishment of localization;heterocycle meta…	cell part;lipid particle	Phenylalanine metabolism;Phenylalanine, tyrosine and tryptophan biosynthesis	Biopterin_H		Allostericenzyme;Completeproteome;Iron;Metal-binding;Monooxygenase;Oxidoreductase;Phenylalaninecatabolism;Phosphoprotein;Referenceproteome;Serotoninbiosynthesis		38	38	38	76.1	76.1	76.1	51.66	0	323.31	9218800000	24	1341	P17276	P17276	Protein henna	Hn	FBgn0001208
21.1053	21.0118	21.1593	21.1547	21.1186	21.0659	20.9083	21.0085	20.9695	20.9076	21.4155	21.488	21.8176	21.6914	21.7729	21.3918	21.4848	aging;anatomical structure morphogenesis;biological regulation;catabolic process;cell communication;cell-cell signaling;cellular catabolic process;cellular metabolic process;cellular process;cellular response to chemical stimulus;cellular response to hydrogen peroxide;cellular response to oxidative stress;cellular response to reactive oxygen species;cellular response to stimulus;cellular response…	antioxidant activity;binding;catalase activity;catalytic activity;cation binding;heme binding;ion binding;iron ion binding;metal ion binding;oxidoreductase activity;oxidoreductase activity, acting on peroxide as acceptor;peroxidase activity;tetrapyrrole binding;transition metal ion binding	cell part;cytoplasmic part;intracellular membrane-bounded organelle;intracellular organelle;intracellular part;membrane-bounded organelle;microbody;organelle;peroxisome	aging;anatomical structure morphogenesis;biological regulation;catabolic process;cell communication;cell-cell signaling;cellular metabolic process;cellular process;developmental process;metabolic process;multicellular organismal process;response to chemical stimulus;response to oxidative stress;response to stimulus;response to stress;signaling	cell part;intracellular membrane-bounded organelle;intracellular organelle;microbody;organelle;peroxisome	Amyotrophic lateral sclerosis (ALS);Methane metabolism;Peroxisome;Tryptophan metabolism	Catalase;Catalase-rel	ACEVEDO_METHYLATED_IN_LIVER_CANCER_DN;ANTIOXIDANT_ACTIVITY;BASAKI_YBX1_TARGETS_DN;BIOCARTA_LONGEVITY_PATHWAY;BOCHKIS_FOXA2_TARGETS;BRUINS_UVC_RESPONSE_VIA_TP53_GROUP_A;BURTON_ADIPOGENESIS_6;CAIRO_HEPATOBLASTOMA_CLASSES_DN;CHIANG_LIVER_CANCER_SUBCLASS_PROLIFERATION_DN;CHIARETTI_T_ALL_RELAPSE_PROGNOSIS;chr11p13;CREIGHTON_ENDOCRINE_THERAPY_RESISTANCE_3;DUNNE_TARGETS_OF_AML1_MTG8_FUSION_UP;DURCHDEWAL…	Completeproteome;Directproteinsequencing;Heme;Hydrogenperoxide;Iron;Metal-binding;Oxidoreductase;Peroxidase;Peroxisome;Referenceproteome		25	25	25	67.2	67.2	67.2	57.149	0	274.66	2565600000	26	590	P17336	P17336	Catalase	Cat	FBgn0000261
18.9561	19.0097	NaN	NaN	19.4416	19.5056	19.0675	19.0378	19.209	19.0924	19.2543	19.3027	18.9587	19.1275	18.7189	18.5718	18.7932	biosynthetic process;cellular biosynthetic process;cellular component assembly;cellular component assembly at cellular level;cellular component organization;cellular component organization at cellular level;cellular component organization or biogenesis;cellular component organization or biogenesis at cellular level;cellular macromolecular complex assembly;cellular macromolecular complex subunit o…	structural constituent of ribosome;structural molecule activity	cell part;cytoplasmic part;cytosolic small ribosomal subunit;intracellular non-membrane-bounded organelle;intracellular organelle;intracellular organelle part;intracellular part;macromolecular complex;non-membrane-bounded organelle;organelle;organelle part;ribonucleoprotein complex;ribosome;small ribosomal subunit	biosynthetic process;cellular component assembly;cellular component organization;cellular macromolecular complex assembly;cellular metabolic process;cellular process;macromolecular complex assembly;macromolecule metabolic process;metabolic process;ribonucleoprotein complex assembly;translational elongation	cell part;intracellular non-membrane-bounded organelle;intracellular organelle;macromolecular complex;organelle;ribonucleoprotein complex;ribosome;small ribosomal subunit	Ribosome	Ribosomal_S17e	ACEVEDO_LIVER_TUMOR_VS_NORMAL_ADJACENT_TISSUE_UP;BENPORATH_MYC_MAX_TARGETS;BHATI_G2M_ARREST_BY_2METHOXYESTRADIOL_DN;BILANGES_SERUM_AND_RAPAMYCIN_SENSITIVE_GENES;BIOSYNTHETIC_PROCESS;BROWN_MYELOID_CELL_DEVELOPMENT_UP;BRUINS_UVC_RESPONSE_EARLY_LATE;CELLULAR_BIOSYNTHETIC_PROCESS;CELLULAR_MACROMOLECULE_METABOLIC_PROCESS;CELLULAR_PROTEIN_METABOLIC_PROCESS;CHNG_MULTIPLE_MYELOMA_HYPERPLOID_UP;chr15q;DAN…	3D-structure;Completeproteome;Referenceproteome;Ribonucleoprotein;Ribosomalprotein		6	6	6	59.5	59.5	59.5	15.285	0	14.884	139290000	6	93	P17704	P17704	Small ribosomal subunit protein eS17	RpS17	FBgn0005533
[truncated: 1,402 more rows]
